# Supplementary material for: Bowhead and beluga whale acoustic detections in the western Beaufort Sea 2008–2018
Source: PLoS One. 2021 Jun 28;16(6):e0253929. doi: 10.1371/journal.pone.0253929 (PMC8238202; doi:10.1371/journal.pone.0253929)
Supplement: S1 Table — Mean number of hourly files per day with at least one bowhead whale acoustic detection. NaN indicates missing data. (XLSX) [file pone.0253929.s004.xlsx]

## Sheet: Sheet1
Number of data files by day with the presence of at least one bowhead whale call from 2008-2018 from a hydrophone (Multi-electronique Aural M2) deployed on a mooring at 71.4N 152W in the western Beaufort Sea.
date	2008	2009	2010	2011	2012	2013	2014	2016	2017	2018
2021-01-01	NaN	0	0	0	0	0	0	NaN	0	0
2021-01-02	NaN	0	0	0	0	0	0	NaN	0	0
2021-01-03	NaN	0	0	0	0	0	0	NaN	16	0
2021-01-04	NaN	0	0	0	0	0	0	NaN	13	0
2021-01-05	NaN	0	0	0	0	0	0	NaN	10	0
2021-01-06	NaN	0	0	0	0	0	0	NaN	20	0
2021-01-07	NaN	0	0	0	0	0	0	NaN	14	0
2021-01-08	NaN	0	0	0	0	0	0	NaN	8	0
2021-01-09	NaN	0	0	0	0	0	0	NaN	0	0
2021-01-10	NaN	0	0	0	0	0	0	NaN	0	0
2021-01-11	NaN	0	0	0	0	0	0	NaN	0	0
2021-01-12	NaN	0	0	0	0	0	0	NaN	0	0
2021-01-13	NaN	0	0	0	0	0	0	NaN	0	0
2021-01-14	NaN	0	0	0	0	0	0	NaN	12	0
2021-01-15	NaN	0	0	0	0	0	0	NaN	10	0
2021-01-16	NaN	0	0	0	0	0	0	NaN	2	0
2021-01-17	NaN	0	0	0	0	0	0	NaN	11	0
2021-01-18	NaN	0	0	0	0	0	0	NaN	13	0
2021-01-19	NaN	0	0	0	0	0	0	NaN	7	0
2021-01-20	NaN	0	0	0	0	0	0	NaN	0	0
2021-01-21	NaN	0	0	0	0	0	0	NaN	2	0
2021-01-22	NaN	0	0	0	0	0	0	NaN	0	0
2021-01-23	NaN	0	0	0	0	0	0	NaN	0	0
2021-01-24	NaN	0	0	0	0	0	0	NaN	0	0
2021-01-25	NaN	0	0	0	0	0	0	NaN	0	0
2021-01-26	NaN	0	0	0	0	0	0	NaN	0	0
2021-01-27	NaN	0	0	0	0	0	0	NaN	0	0
2021-01-28	NaN	0	0	0	0	0	0	NaN	0	0
2021-01-29	NaN	0	0	0	0	0	0	NaN	0	0
2021-01-30	NaN	0	0	0	0	0	0	NaN	0	0
2021-01-31	NaN	0	0	0	0	0	0	NaN	0	0
2021-02-01	NaN	0	0	0	0	0	0	NaN	0	0
2021-02-02	NaN	0	0	0	0	0	0	NaN	0	0
2021-02-03	NaN	0	0	0	0	0	0	NaN	0	0
2021-02-04	NaN	0	0	0	0	0	0	NaN	0	0
2021-02-05	NaN	0	0	0	0	0	0	NaN	0	0
2021-02-06	NaN	0	0	0	0	0	0	NaN	0	0
2021-02-07	NaN	0	0	0	0	0	0	NaN	0	0
2021-02-08	NaN	0	0	0	0	0	0	NaN	0	0
2021-02-09	NaN	0	0	0	0	0	0	NaN	0	0
2021-02-10	NaN	0	0	0	0	0	0	NaN	0	0
2021-02-11	NaN	0	0	0	0	0	0	NaN	0	0
2021-02-12	NaN	0	0	0	0	0	0	NaN	0	0
2021-02-13	NaN	0	0	0	0	0	0	NaN	0	0
2021-02-14	NaN	0	0	0	0	0	0	NaN	0	0
2021-02-15	NaN	0	0	0	0	0	0	NaN	0	0
2021-02-16	NaN	0	0	0	0	0	0	NaN	0	0
2021-02-17	NaN	0	0	0	0	0	0	NaN	0	0
2021-02-18	NaN	0	0	0	0	0	0	NaN	0	0
2021-02-19	NaN	0	0	0	0	0	0	NaN	0	0
2021-02-20	NaN	0	0	0	0	0	0	NaN	0	0
2021-02-21	NaN	0	0	0	0	0	0	NaN	0	0
2021-02-22	NaN	0	0	0	0	0	0	NaN	0	0
2021-02-23	NaN	0	0	0	0	0	0	NaN	0	0
2021-02-24	NaN	0	0	0	0	0	0	NaN	0	0
2021-02-25	NaN	0	0	0	0	0	0	NaN	0	0
2021-02-26	NaN	0	0	0	0	0	0	NaN	0	0
2021-02-27	NaN	0	0	0	0	0	0	NaN	0	0
2021-02-28	NaN	0	0	0	0	0	0	NaN	0	0
29-Feb		0				0		NaN
2021-03-01	NaN	0	0	0	0	0	0	NaN	0	0
2021-03-02	NaN	0	0	0	0	0	0	NaN	0	0
2021-03-03	NaN	0	0	0	0	0	0	NaN	0	0
2021-03-04	NaN	0	0	0	0	0	0	NaN	0	0
2021-03-05	NaN	0	0	0	0	0	0	NaN	0	0
2021-03-06	NaN	0	0	0	0	0	0	NaN	0	0
2021-03-07	NaN	0	0	0	0	0	0	NaN	0	0
2021-03-08	NaN	0	0	0	0	0	0	NaN	0	0
2021-03-09	NaN	0	0	0	0	0	0	NaN	0	0
2021-03-10	NaN	0	0	0	0	0	0	NaN	0	0
2021-03-11	NaN	0	0	0	0	0	0	NaN	0	0
2021-03-12	NaN	0	0	0	0	0	0	NaN	0	0
2021-03-13	NaN	0	0	0	0	0	0	NaN	0	0
2021-03-14	NaN	0	0	0	0	0	0	NaN	0	0
2021-03-15	NaN	0	0	0	0	0	0	NaN	0	0
2021-03-16	NaN	0	0	0	0	0	0	NaN	0	0
2021-03-17	NaN	0	0	0	0	0	0	NaN	0	0
2021-03-18	NaN	0	0	0	0	0	0	NaN	0	0
2021-03-19	NaN	0	0	0	0	0	0	NaN	0	0
2021-03-20	NaN	0	0	0	0	0	0	NaN	0	0
2021-03-21	NaN	0	0	0	0	0	0	NaN	0	0
2021-03-22	NaN	0	0	0	0	0	0	NaN	0	0
2021-03-23	NaN	0	0	0	0	0	0	NaN	0	0
2021-03-24	NaN	0	0	0	0	0	0	NaN	0	0
2021-03-25	NaN	0	0	0	0	0	0	NaN	0	0
2021-03-26	NaN	0	0	0	0	0	0	NaN	0	0
2021-03-27	NaN	0	0	0	0	0	0	NaN	0	0
2021-03-28	NaN	0	0	6	0	0	0	NaN	0	0
2021-03-29	NaN	0	0	3	0	0	0	NaN	0	0
2021-03-30	NaN	0	0	1	0	0	0	NaN	0	0
2021-03-31	NaN	0	0	2	0	0	0	NaN	0	0
2021-04-01	NaN	0	0	13	0	0	0	NaN	0	0
2021-04-02	NaN	0	5	2	0	0	0	NaN	0	0
2021-04-03	NaN	0	1	4	0	0	0	NaN	0	0
2021-04-04	NaN	0	1	7	0	0	0	NaN	0	10
2021-04-05	NaN	0	0	1	0	0	0	NaN	0	10
2021-04-06	NaN	0	1	1	0	0	0	NaN	0	0
2021-04-07	NaN	0	2	11	1	0	0	NaN	1	3
2021-04-08	NaN	0	0	1	0	0	0	NaN	4	5
2021-04-09	NaN	0	0	10	0	0	0	NaN	3	3
2021-04-10	NaN	0	0	0	0.5	0	0	NaN	0	2
2021-04-11	NaN	0	1	0	0	0	0	NaN	4	16
2021-04-12	NaN	0	1	0	0	0	0	NaN	17	19
2021-04-13	NaN	0	1	13	0	0	0	NaN	14	12
2021-04-14	NaN	0	0	17	0	0	1	NaN	19	15
2021-04-15	NaN	22	0	6	0	0	6	NaN	7	19
2021-04-16	NaN	0	2	10	1	0	3	NaN	12	8
2021-04-17	NaN	9	4	6	3.5	0	6	NaN	14	12
2021-04-18	NaN	23	0	19	1.5	0	9.5	NaN	0	8
2021-04-19	NaN	24	1	8	0	0	8.5	NaN	13	8
2021-04-20	NaN	23	2	18	9	0	2.5	NaN	18	18
2021-04-21	NaN	23.5	1	16	7	13.5	1.5	NaN	12	9
2021-04-22	NaN	23	0	6	12.5	8.5	4	NaN	18	3
2021-04-23	NaN	24	0	15	21	0	17	NaN	13	0
2021-04-24	NaN	23.5	2	18	8.5	3.5	21	NaN	19	7
2021-04-25	NaN	18	1	7	7	11	7	NaN	16	5
2021-04-26	NaN	23.5	0	10	17.5	3.5	6.5	NaN	18	2
2021-04-27	NaN	19	0	4	15	14.5	17	NaN	13	2
2021-04-28	NaN	13	1	23	18	0.5	17	NaN	1	1
2021-04-29	NaN	14.5	2	6	22.5	0.5	11.5	NaN	9	9
2021-04-30	NaN	24	7	0	23.5	0.5	5.5	NaN	5	9
2021-05-01	NaN	24	16	0	24	1.5	0	NaN	7	8
2021-05-02	NaN	22.5	14	5	24	1.5	2.5	NaN	11	19
2021-05-03	NaN	3	18	15	24	1	20.5	NaN	21	24
2021-05-04	NaN	8	20	11	22.5	1	20.5	NaN	21	20
2021-05-05	NaN	13.5	23	21	17.5	2	5	NaN	24	20
2021-05-06	NaN	20	13	10	19.5	0	8	NaN	24	3
2021-05-07	NaN	19.5	1	7	7	0	24	NaN	23	8
2021-05-08	NaN	11.5	11	13	0	14	21	NaN	17	16
2021-05-09	NaN	10.5	2	18	6	19	15.5	NaN	17	10
2021-05-10	NaN	19.5	5	23	4.5	17.5	23	NaN	10	7
2021-05-11	NaN	21.5	6	22	21	22.5	22	NaN	10	4
2021-05-12	NaN	16.5	2	24	23	16	23	NaN	16	15
2021-05-13	NaN	15	8	10	20.5	5	17	NaN	14	19
2021-05-14	NaN	17.5	3	23	13	20	14	NaN	14	17
2021-05-15	NaN	17	17	17	17.5	16.5	18	NaN	11	15
2021-05-16	NaN	24	8	4	21.5	6.5	18	NaN	20	16
2021-05-17	NaN	21	17	9	23	22.5	18	NaN	16	16
2021-05-18	NaN	18	16	11	24	19.5	24	NaN	18	7
2021-05-19	NaN	13	12	13	22	21.5	24	NaN	8	18
2021-05-20	NaN	20	10	11	15	8.5	17	NaN	14	8
2021-05-21	NaN	19.5	11	15	12	14.5	6.5	NaN	6	1
2021-05-22	NaN	16	9	5	23.5	7	11.5	NaN	15	3
2021-05-23	NaN	14	7	13	17	9	21	NaN	6	5
2021-05-24	NaN	22	13	23	20.5	15	10	NaN	17	6
2021-05-25	NaN	17	24	24	19.5	9	17	NaN	12	10
2021-05-26	NaN	11.5	23	20	14.5	17	23	NaN	2	6
2021-05-27	NaN	13	19	21	18.5	1.5	19	NaN	10	1
2021-05-28	NaN	19.5	8	19	4.5	12	18	NaN	16	1
2021-05-29	NaN	11	6	23	0.5	11.5	14.5	NaN	17	0
2021-05-30	NaN	17.5	20	14	10.5	22.5	9.5	NaN	17	0
2021-05-31	NaN	9	13	20	4	20	6	NaN	17	0
2021-06-01	NaN	12.5	12	18	2	21	15.5	NaN	15	1
2021-06-02	NaN	12.5	13	15	2.5	15	8.5	NaN	18	8
2021-06-03	NaN	6	6	17	16.5	8	9	NaN	16	5
2021-06-04	NaN	8	4	7	11	22	15.5	NaN	18	16
2021-06-05	NaN	12	11	16	4	22.5	13.5	NaN	16	4
2021-06-06	NaN	11.5	8	7	11.5	20	17	NaN	20	7
2021-06-07	NaN	16.5	13	6	14.5	20.5	23	NaN	20	3
2021-06-08	NaN	16	11	15	17	23	21.5	NaN	12	3
2021-06-09	NaN	16.5	19	11	19.5	21	17.5	NaN	14	7
2021-06-10	NaN	24	24	20	9	13.5	16	NaN	16	0
2021-06-11	NaN	24	24	23	4	13.5	15.5	NaN	18	0
2021-06-12	NaN	24	22	18	5.5	17	21	NaN	17	13
2021-06-13	NaN	23	21	14	0	17	23	NaN	20	24
2021-06-14	NaN	23.5	23	14	12.5	19.5	24	NaN	12	23
2021-06-15	NaN	24	10	21	20.5	15	23.5	NaN	15	17
2021-06-16	NaN	24	20	19	15.5	9	23.5	NaN	15	20
2021-06-17	NaN	20	10	24	19	15.5	21	NaN	14	20
2021-06-18	NaN	13.5	3	23	19	16.5	21	NaN	4	24
2021-06-19	NaN	22	3	20	3	19.5	21	NaN	11	21
2021-06-20	NaN	24	4	23	0.5	20	16.5	NaN	14	20
2021-06-21	NaN	24	2	24	0	19.5	12	NaN	7	16
2021-06-22	NaN	20	0	24	1	13	21	NaN	0	14
2021-06-23	NaN	4	1	24	0	24	23	NaN	2	18
2021-06-24	NaN	6.5	1	21	4	20	17.5	NaN	16	17
2021-06-25	NaN	12.5	3	24	9	21.5	21.5	NaN	6	18
2021-06-26	NaN	4	0	18	21	10	23.5	NaN	17	23
2021-06-27	NaN	15	9	14	15.5	20.5	23.5	NaN	18	6
2021-06-28	NaN	23	10	24	18.5	10	21	NaN	18	16
2021-06-29	NaN	21	18	20	20.5	7.5	22	NaN	16	18
2021-06-30	NaN	20.5	18	21	22	17.5	23.5	NaN	6	23
2021-07-01	NaN	8	17	22	19.5	14.5	24	NaN	12	24
2021-07-02	NaN	23	15	23	24	17.5	24	NaN	7	24
2021-07-03	NaN	18	11	24	23.5	19.5	24	NaN	14	19
2021-07-04	NaN	13.5	15	24	18.5	21.5	24	NaN	18	23
2021-07-05	NaN	1.5	19	24	17.5	23	24	NaN	9	24
2021-07-06	NaN	8.5	19	17	8	23.5	24	NaN	3	11
2021-07-07	NaN	24	15	16	19	23	24	NaN	2	3
2021-07-08	NaN	23	22	21	17.5	23	24	NaN	0	21
2021-07-09	NaN	7.5	14	21	12.5	23.5	24	NaN	4	24
2021-07-10	NaN	6.5	15	10	20	17.5	22.5	NaN	4	24
2021-07-11	NaN	20	17	6	15	21	24	NaN	4	23
2021-07-12	NaN	18	4	1	20.5	21.5	24	NaN	8	20
2021-07-13	NaN	12	1	0	21.5	22	24	NaN	16	24
2021-07-14	NaN	1.5	1	1	20.5	23.5	24	NaN	13	23
2021-07-15	NaN	2.5	2	4	19	21.5	24	NaN	15	24
2021-07-16	NaN	0	3	4	17	6.5	20	NaN	9	22
2021-07-17	NaN	0.5	4	8	16	6	12	NaN	2	20
2021-07-18	NaN	3	1	17	0	3.5	16.5	NaN	4	8
2021-07-19	NaN	4.5	1	24	0.5	8.5	10	NaN	1	1
2021-07-20	NaN	8	4	22	3	10.5	NaN	NaN	8	10
2021-07-21	NaN	7	0	20	12.5	13	NaN	NaN	5	12
2021-07-22	NaN	3	6	18	19.5	3	NaN	NaN	0	12
2021-07-23	NaN	5	2	11	24	2.5	NaN	NaN	3	19
2021-07-24	NaN	12	0	11	21.5	0.5	NaN	NaN	7	17
2021-07-25	NaN	20.5	1	8	17.5	0	NaN	NaN	5	8
2021-07-26	NaN	24	1	14	13.5	10	NaN	NaN	4	8
2021-07-27	NaN	19	1	15	9	23.5	NaN	NaN	1	7
2021-07-28	NaN	21	0	17	0.5	19	NaN	NaN	0	5
2021-07-29	NaN	16.5	2	20	0	7.5	NaN	NaN	0	12
2021-07-30	NaN	18	1	6	1.5	12.5	NaN	NaN	0	4
2021-07-31	NaN	19.5	5	10	1.5	22.5	NaN	NaN	0	9
2021-08-01	NaN	13	0	11	1.5	23	NaN	NaN	5	6
2021-08-02	NaN	0	0	6	1.5	22.5	NaN	NaN	0	2
2021-08-03	NaN	0	0	3	0.5	24	NaN	NaN	4	11
2021-08-04	NaN	12	1	0	0	20.5	NaN	NaN	8	7
2021-08-05	NaN	5	8	6	0.5	20.5	NaN	NaN	3	11
2021-08-06	NaN	0	0	4	0	22	NaN	NaN	3	8
2021-08-07	NaN	10	0	6	0.5	12	NaN	NaN	6	6
2021-08-08	NaN	3	0	4	1.5	8	NaN	NaN	6	9
2021-08-09	NaN	1	0	1	3.5	0.5	NaN	NaN	3	3
2021-08-10	NaN	0	0	2	0.5	20	NaN	NaN	6	17
2021-08-11	NaN	3	0	1	0	21	NaN	NaN	4	9
2021-08-12	NaN	4	0	0	0	7	NaN	NaN	2	8
2021-08-13	NaN	3	NaN	0	0	11	NaN	NaN	4	1
2021-08-14	NaN	6	NaN	2	0	21.5	NaN	NaN	0	5
2021-08-15	NaN	0	NaN	1	0	15	NaN	NaN	2	0
2021-08-16	0	1	NaN	0	0.5	6	NaN	NaN	3	2
2021-08-17	0	0	NaN	0	0	13.5	NaN	NaN	0	3
2021-08-18	0	1	NaN	4	0	22.5	NaN	NaN	1	4
2021-08-19	0	1	NaN	0	0	1	NaN	NaN	2	0
2021-08-20	0	5	NaN	0	0	18	NaN	NaN	1	2
2021-08-21	1.5	5	NaN	0	2	19	NaN	NaN	13	3
2021-08-22	0	5	NaN	0	0	16	NaN	NaN	9	0
2021-08-23	0	2	NaN	2	0	20.5	NaN	NaN	13	0
2021-08-24	0	3	NaN	1	2	15.5	NaN	NaN	4	0
2021-08-25	0.5	2	NaN	0	4	16.5	NaN	NaN	8	0
2021-08-26	1	0	NaN	0	8.5	21.5	NaN	NaN	7	4
2021-08-27	3.5	1	NaN	0	6.5	13.5	NaN	NaN	0	3
2021-08-28	2.5	2	NaN	0	15	1	NaN	NaN	0	4
2021-08-29	0.5	7	NaN	0	1.5	4	NaN	NaN	0	2
2021-08-30	2	7	NaN	0	0	22	NaN	NaN	0	5
2021-08-31	1.5	3	NaN	0	0	19.5	NaN	NaN	0	2
2021-09-01	0	1	NaN	1	0	NaN	NaN	NaN	0	2
2021-09-02	0	2	NaN	0	0	NaN	NaN	NaN	0	9
2021-09-03	0.5	2	NaN	0	0	NaN	NaN	NaN	0	8
2021-09-04	0	1	NaN	0	0	NaN	NaN	NaN	2	13
2021-09-05	0.5	0	NaN	0	0	NaN	NaN	NaN	11	7
2021-09-06	5.5	1	NaN	0	0	NaN	NaN	NaN	2	5
2021-09-07	2	0	NaN	0	0	0	NaN	NaN	0	10
2021-09-08	0	0	NaN	0	0	0	NaN	NaN	0	1
2021-09-09	1.5	1	NaN	0	1.5	0	NaN	NaN	4	0
2021-09-10	0	1	NaN	2	1	0	NaN	NaN	1	14
2021-09-11	2.5	1	NaN	5	1.5	0	NaN	NaN	0	3
2021-09-12	1.5	0	NaN	0	8.5	3	NaN	NaN	0	7
2021-09-13	5	4	NaN	1	3	1	NaN	17	2	16
2021-09-14	5.5	0	NaN	11.5	0	6	NaN	22	5	15
2021-09-15	4.5	1	NaN	14.5	0	9.5	NaN	15	10	2
2021-09-16	2.5	5	NaN	3.5	0	9	NaN	14	8	3
2021-09-17	3	2	NaN	4.5	0	2.5	NaN	15	9	1
2021-09-18	0.5	1	NaN	14.5	0	0.5	NaN	19	20	6
2021-09-19	3.5	1	NaN	22.5	0	1.5	NaN	3	10	21
2021-09-20	2	1	NaN	22	0	2.5	NaN	16	5	22
2021-09-21	0.5	0	NaN	20.5	0.5	5.5	NaN	10	0	23
2021-09-22	0	0	NaN	23	4	1.5	NaN	23	0	24
2021-09-23	1	0	NaN	19.5	22	18	NaN	21	0	23
2021-09-24	3.5	0	NaN	21.5	11	15.5	NaN	20	8	22
2021-09-25	4	0	2	21	4	24	NaN	2	4	24
2021-09-26	0.5	1	0	14	0	11	NaN	18	4	24
2021-09-27	3	7	0	11.5	0	4	NaN	24	2	21
2021-09-28	5.5	1	4	9	0	2	NaN	16	1	22
2021-09-29	7	2	1	4.5	0	0	NaN	20	0	14
2021-09-30	15.5	3	1	3.5	1.5	10.5	NaN	12	2	15
2021-10-01	9.5	4	2	1	0.5	5.5	NaN	16	5	15
2021-10-02	10	13	4	0.5	0	4	NaN	23	0	11
2021-10-03	14.5	2	0	2	0.5	17.5	NaN	22	0	18
2021-10-04	10.5	3	1	0.5	0	22	NaN	24	2	19
2021-10-05	0.5	3	1	0	0	14	NaN	18	3	14
2021-10-06	4.5	6	8	0	1	2	NaN	22	2	7
2021-10-07	14.5	12	9	0	0	3	NaN	23	0	15
2021-10-08	8	6	5	0	0	0	NaN	1	1	17
2021-10-09	0.5	0	2	0	0	0	NaN	2	5	17
2021-10-10	10	2	1	1.5	0	16.5	NaN	17	2	10
2021-10-11	5	2	0	3	11	0	NaN	9	6	1
2021-10-12	6	4	7	0	12.5	1.5	NaN	3	7	8
2021-10-13	7	2	11	0	19	6	NaN	3	1	1
2021-10-14	5.5	3	2	0	19	0	NaN	12	1	2
2021-10-15	3.5	6	1	0	14.5	0	NaN	24	14	11
2021-10-16	1.5	4	0	5	13.5	0	NaN	23	3	0
2021-10-17	4.5	5	0	18	11	0	NaN	23	8	3
2021-10-18	14	16	0	23	7.5	0	NaN	23	6	0
2021-10-19	20.5	7	1	8.5	0.5	11	NaN	21	1	0
2021-10-20	13	7	0	2.5	8	15.5	NaN	21	1	0
2021-10-21	2.5	2	0	1	5.5	16	NaN	14	0	0
2021-10-22	18	1	0	0	10	3.5	NaN	2	0	0
2021-10-23	23.5	4	0	0	6	2	NaN	16	1	0
2021-10-24	11.5	2	0	1	5.5	4.5	NaN	22	0	0
2021-10-25	13.5	1	0	0	11	6	NaN	20	2	0
2021-10-26	24	6	3	0	11	1.5	NaN	24	1	1
2021-10-27	22.5	6	2	1	22.5	0.5	NaN	24	0	0
2021-10-28	22.5	3	1	3	6.5	0.5	NaN	22	0	0
2021-10-29	20	3	0	0.5	1	3	NaN	13	0	0
2021-10-30	3	0	0	15	2	13	NaN	2	0	0
2021-10-31	2.5	12	0	20.5	0.5	12	NaN	0	0	NaN
2021-11-01	7.5	24	0	17	0	19	NaN	2	4	NaN
2021-11-02	4	24	0	24	2	19	NaN	0	0	NaN
2021-11-03	2	22	0	23	0	7.5	NaN	0	0	NaN
2021-11-04	0	13	0	22.5	0	18	NaN	0	0	NaN
2021-11-05	0	2	0	24	0.5	5	NaN	0	0	NaN
2021-11-06	0	0	0	24	1.5	11.5	NaN	0	0	NaN
2021-11-07	0	1	0	24	0	4	NaN	0	0	NaN
2021-11-08	0	1	0	24	0	0.5	NaN	0	0	NaN
2021-11-09	0	0	0	23.5	0	7.5	NaN	0	0	NaN
2021-11-10	0	0	0	20	0	0	NaN	0	0	NaN
2021-11-11	0	0	0	10.5	0.5	0	NaN	0	0	NaN
2021-11-12	0	0	0	0.5	0.5	12.5	NaN	0	NaN	NaN
2021-11-13	0	0	0	0	3	11.5	NaN	0	NaN	NaN
2021-11-14	0	0	0	0.5	6.5	2	NaN	1	4	NaN
2021-11-15	0	0	0	0	1.5	0.5	NaN	2	1	NaN
2021-11-16	0	0	0	0.5	0	11.5	NaN	1	7	NaN
2021-11-17	0	0	0	0	0	3	NaN	0	5	NaN
2021-11-18	0	0	0	0	0	17.5	NaN	0	7	NaN
2021-11-19	0	0	0	0	2.5	8	NaN	0	2	NaN
2021-11-20	0	0	0	0	3	4.5	NaN	0	0	NaN
2021-11-21	0	0	0	0	4	2	NaN	0	1	NaN
2021-11-22	0	0	0	0	7	0	NaN	0	0	NaN
2021-11-23	0	0	0	0	6	0	NaN	0	0	NaN
2021-11-24	0	0	0	0	1	0	NaN	0	0	NaN
2021-11-25	0	0	0	0	1	0	NaN	0	0	NaN
2021-11-26	0	0	0	0	1	0	NaN	0	0	NaN
2021-11-27	0	0	0	0.5	0	0	NaN	4	0	NaN
2021-11-28	0	0	0	0	0	0	NaN	6	0	NaN
2021-11-29	0	0	0	0	0	0	NaN	6	0	NaN
2021-11-30	0	0	0	0	0	0	NaN	2	0	NaN
2021-12-01	0	0	0	0	0	0	NaN	0	0	NaN
2021-12-02	0	0	0	0	0	0	NaN	0	0	NaN
2021-12-03	0	0	0	0	0	0	NaN	0	0	NaN
2021-12-04	0	0	0	0	0	0	NaN	0	0	NaN
2021-12-05	0	0	0	0	0	0	NaN	0	0	NaN
2021-12-06	0	0	0	0	0	0	NaN	0	0	NaN
2021-12-07	0	0	0	0	0	0	NaN	0	0	NaN
2021-12-08	0	0	0	0	0	0	NaN	0	0	NaN
2021-12-09	0	0	0	0	0	0	NaN	6	0	NaN
2021-12-10	0	0	0	0	0	0	NaN	10	2	NaN
2021-12-11	0	0	0	0	0	0	NaN	11	1	NaN
2021-12-12	0	0	0	0	0	0	NaN	18	0	NaN
2021-12-13	0	0	0	0	0.5	0	NaN	15	0	NaN
2021-12-14	0	0	0	0	3.5	0	NaN	8	0	NaN
2021-12-15	0	0	0	0	0.5	0	NaN	1	0	NaN
2021-12-16	0	0	0	0	0.5	0	NaN	8	0	NaN
2021-12-17	0	0	4	0	0	0	NaN	14	0	NaN
2021-12-18	0	0	0	0	0	0	NaN	4	0	NaN
2021-12-19	0	0	0	0	0	0	NaN	2	0	NaN
2021-12-20	0	0	0	0	0	0	NaN	0	0	NaN
2021-12-21	0	0	0	0	0	0	NaN	0	0	NaN
2021-12-22	0	0	0	0	0	0	NaN	0	0	NaN
2021-12-23	0	0	0	0	0	0	NaN	0	0	NaN
2021-12-24	0	0	0	0	0	0	NaN	4	0	NaN
2021-12-25	0	0	0	0	0	0	NaN	8	0	NaN
2021-12-26	0	0	0	0	0	0	NaN	0	0	NaN
2021-12-27	0	0	0	0	0	0	NaN	0	0	NaN
2021-12-28	0	0	0	0	0	0	NaN	0	0	NaN
2021-12-29	0	0	0	0	0	0	NaN	0	0	NaN
2021-12-30	0	0	0	0	0	0	NaN	0	0	NaN
2021-12-31	0	0	0	0	0	0	NaN	0	0	NaN
