# Supplementary material for: Bowhead and beluga whale acoustic detections in the western Beaufort Sea 2008–2018
Source: PLoS One. 2021 Jun 28;16(6):e0253929. doi: 10.1371/journal.pone.0253929 (PMC8238202; doi:10.1371/journal.pone.0253929)
Supplement: S2 Table — Mean number of hourly files per day with at least one beluga whale acoustic detection. NaN indicates missing data. (XLSX) [file pone.0253929.s005.xlsx]

## Sheet: Sheet1
date	2008	2009	2010	2011	2012	2013	2014	2016	2017	2018
2021-01-01	NaN	0	0	0	0	0	0	NaN	0	0
2021-01-02	NaN	0	0	0	0	0	0	NaN	0	0
2021-01-03	NaN	0	0	0	0	0	0	NaN	0	0
2021-01-04	NaN	0	0	0	0	0	0	NaN	0	0
2021-01-05	NaN	0	0	0	0	0	0	NaN	0	0
2021-01-06	NaN	0	0	0	0	0	0	NaN	0	0
2021-01-07	NaN	0	0	0	0	0	0	NaN	0	0
2021-01-08	NaN	0	0	0	0	0	0	NaN	0	0
2021-01-09	NaN	0	0	0	0	0	0	NaN	0	0
2021-01-10	NaN	0	0	0	0	0	0	NaN	0	0
2021-01-11	NaN	0	0	0	0	0	0	NaN	0	0
2021-01-12	NaN	0	0	0	0	0	0	NaN	0	0
2021-01-13	NaN	0	0	0	0	0	0	NaN	0	0
2021-01-14	NaN	0	0	0	0	0	0	NaN	0	0
2021-01-15	NaN	0	0	0	0	0	0	NaN	0	0
2021-01-16	NaN	0	0	0	0	0	0	NaN	0	0
2021-01-17	NaN	0	0	0	0	0	0	NaN	0	0
2021-01-18	NaN	0	0	0	0	0	0	NaN	0	0
2021-01-19	NaN	0	0	0	0	0	0	NaN	0	0
2021-01-20	NaN	0	0	0	0	0	0	NaN	0	0
2021-01-21	NaN	0	0	0	0	0	0	NaN	0	0
2021-01-22	NaN	0	0	0	0	0	0	NaN	0	0
2021-01-23	NaN	0	0	0	0	0	0	NaN	0	0
2021-01-24	NaN	0	0	0	0	0	0	NaN	0	0
2021-01-25	NaN	0	0	0	0	0	0	NaN	0	0
2021-01-26	NaN	0	0	0	0	0	0	NaN	0	0
2021-01-27	NaN	0	0	0	0	0	0	NaN	0	0
2021-01-28	NaN	0	0	0	0	0	0	NaN	0	0
2021-01-29	NaN	0	0	0	0	0	0	NaN	0	0
2021-01-30	NaN	0	0	0	0	0	0	NaN	0	0
2021-01-31	NaN	0	0	0	0	0	0	NaN	0	0
2021-02-01	NaN	0	0	0	0	0	0	NaN	0	0
2021-02-02	NaN	0	0	0	0	0	0	NaN	0	0
2021-02-03	NaN	0	0	0	0	0	0	NaN	0	0
2021-02-04	NaN	0	0	0	0	0	0	NaN	0	0
2021-02-05	NaN	0	0	0	0	0	0	NaN	0	0
2021-02-06	NaN	0	0	0	0	0	0	NaN	0	0
2021-02-07	NaN	0	0	0	0	0	0	NaN	0	0
2021-02-08	NaN	0	0	0	0	0	0	NaN	0	0
2021-02-09	NaN	0	0	0	0	0	0	NaN	0	0
2021-02-10	NaN	0	0	0	0	0	0	NaN	0	0
2021-02-11	NaN	0	0	0	0	0	0	NaN	0	0
2021-02-12	NaN	0	0	0	0	0	0	NaN	0	0
2021-02-13	NaN	0	0	0	0	0	0	NaN	0	0
2021-02-14	NaN	0	0	0	0	0	0	NaN	0	0
2021-02-15	NaN	0	0	0	0	0	0	NaN	0	0
2021-02-16	NaN	0	0	0	0	0	0	NaN	0	0
2021-02-17	NaN	0	0	0	0	0	0	NaN	0	0
2021-02-18	NaN	0	0	0	0	0	0	NaN	0	0
2021-02-19	NaN	0	0	0	0	0	0	NaN	0	0
2021-02-20	NaN	0	0	0	0	0	0	NaN	0	0
2021-02-21	NaN	0	0	0	0	0	0	NaN	0	0
2021-02-22	NaN	0	0	0	0	0	0	NaN	0	0
2021-02-23	NaN	0	0	0	0	0	0	NaN	0	0
2021-02-24	NaN	0	0	0	0	0	0	NaN	0	0
2021-02-25	NaN	0	0	0	0	0	0	NaN	0	0
2021-02-26	NaN	0	0	0	0	0	0	NaN	0	0
2021-02-27	NaN	0	0	0	0	0	0	NaN	0	0
2021-02-28	NaN	0	0	0	0	0	0	NaN	0	0
29-Feb	0				0			NaN
2021-03-01	NaN	0	0	0	0	0	0	NaN	0	0
2021-03-02	NaN	0	0	0	0	0	0	NaN	0	0
2021-03-03	NaN	0	0	0	0	0	0	NaN	0	0
2021-03-04	NaN	0	0	0	0	0	0	NaN	0	0
2021-03-05	NaN	0	0	0	0	0	0	NaN	0	0
2021-03-06	NaN	0	0	0	0	0	0	NaN	0	0
2021-03-07	NaN	0	0	0	0	0	0	NaN	0	0
2021-03-08	NaN	0	0	0	0	0	0	NaN	0	0
2021-03-09	NaN	0	0	0	0	0	0	NaN	0	0
2021-03-10	NaN	0	0	0	0	0	0	NaN	0	0
2021-03-11	NaN	0	0	0	0	0	0	NaN	0	0
2021-03-12	NaN	0	0	0	0	0	0	NaN	0	0
2021-03-13	NaN	0	0	0	0	0	0	NaN	0	0
2021-03-14	NaN	0	0	0	0	0	0	NaN	0	0
2021-03-15	NaN	0	0	0	0	0	0	NaN	0	0
2021-03-16	NaN	0	0	0	0	0	0	NaN	0	0
2021-03-17	NaN	0	0	0	0	0	0	NaN	0	0
2021-03-18	NaN	0	0	0	0	0	0	NaN	0	0
2021-03-19	NaN	0	0	0	0	0	0	NaN	0	0
2021-03-20	NaN	0	0	0	0	0	0	NaN	0	0
2021-03-21	NaN	0	0	0	0	0	0	NaN	0	0
2021-03-22	NaN	0	0	0	0	0	0	NaN	0	0
2021-03-23	NaN	0	0	0	0	0	0	NaN	0	0
2021-03-24	NaN	0	0	0	0	0	0	NaN	0	0
2021-03-25	NaN	0	0	0	0	0	0	NaN	0	0
2021-03-26	NaN	0	0	0	0	0	0	NaN	0	0
2021-03-27	NaN	0	0	0	0	0	0	NaN	0	0
2021-03-28	NaN	0	0	0	0	0	0	NaN	0	0
2021-03-29	NaN	0	0	0	0	0	0	NaN	0	0
2021-03-30	NaN	0	0	0	0	0	0	NaN	0	0
2021-03-31	NaN	0	0	0	0	0	0	NaN	0	0
2021-04-01	NaN	0	0	0	0	0	0	NaN	0	0
2021-04-02	NaN	0	0	0	0	1	0	NaN	0	0
2021-04-03	NaN	0	0	0	0	0	0	NaN	0	0
2021-04-04	NaN	0	0	0	0	0	0	NaN	0	0
2021-04-05	NaN	0	0	0	0	0	0	NaN	0	0
2021-04-06	NaN	0	0	0	0	0	0	NaN	0	0
2021-04-07	NaN	0	0	0	0	0	0	NaN	0	0
2021-04-08	NaN	0	0	0	0	0	0	NaN	0	0
2021-04-09	NaN	0	0	0	0	0	0	NaN	0	0
2021-04-10	NaN	0	0	0	0	0	0	NaN	0	0
2021-04-11	NaN	0	1	0	0	0	0	NaN	0	0
2021-04-12	NaN	0	0	4	0	0	0	NaN	0	0
2021-04-13	NaN	0	0	2	0	0	0	NaN	0	0
2021-04-14	NaN	0	0	14	0	0	0	NaN	0	0
2021-04-15	NaN	0	0	21	0	0	0	NaN	0	0
2021-04-16	NaN	0	0	10	1	0	0	NaN	0	0
2021-04-17	NaN	0	0	13	6.5	0	0	NaN	2	0
2021-04-18	NaN	3	1	12	6.5	0	0	NaN	0	0
2021-04-19	NaN	4.5	1	17	4.5	0	0	NaN	0	0
2021-04-20	NaN	2.5	0	13	2	5	0	NaN	2	0
2021-04-21	NaN	8	0	7	1.5	11.5	0	NaN	0	0
2021-04-22	NaN	2	1	16	0	8.5	0	NaN	0	0
2021-04-23	NaN	3	0	0	0.5	1.5	0	NaN	0	0
2021-04-24	NaN	6.5	0	1	1	2.5	0	NaN	0	0
2021-04-25	NaN	6.5	0	2	4	2	0	NaN	0	0
2021-04-26	NaN	3	1	0	0.5	0	0	NaN	1	0
2021-04-27	NaN	1	0	0	4.5	0	1	NaN	1	0
2021-04-28	NaN	0.5	0	0	7	0	0	NaN	0	0
2021-04-29	NaN	7	1	0	4	0	0	NaN	13	0
2021-04-30	NaN	7	0	0	3.5	0	1	NaN	1	6
2021-05-01	NaN	4	0	0	5.5	0	0.5	NaN	5	17
2021-05-02	NaN	9	4	0	12.5	0	18	NaN	22	23
2021-05-03	NaN	2.5	11	0	14.5	0	14.5	NaN	16	24
2021-05-04	NaN	3.5	6	0	6.5	0	2	NaN	23	23
2021-05-05	NaN	4	0	3	1.5	1.5	1	NaN	23	16
2021-05-06	NaN	2	0	0	0	2.5	5	NaN	21	7
2021-05-07	NaN	4.5	0	0	0	11.5	3	NaN	22	17
2021-05-08	NaN	2	0	11	0.5	18.5	7.5	NaN	16	11
2021-05-09	NaN	0.5	1	4	0	7	8.5	NaN	4	4
2021-05-10	NaN	22	1	0	7	10	16.5	NaN	6	6
2021-05-11	NaN	13	0	1	1.5	5	14.5	NaN	4	6
2021-05-12	NaN	0	0	6	1.5	6	11.5	NaN	6	9
2021-05-13	NaN	18.5	0	18	5	6	7.5	NaN	15	11
2021-05-14	NaN	15	0	11	6	8	13.5	NaN	12	15
2021-05-15	NaN	9	0	10	6.5	1	12.5	NaN	15	9
2021-05-16	NaN	5	0	1	3.5	1	14	NaN	9	11
2021-05-17	NaN	3	0	4	9.5	20.5	16	NaN	15	10
2021-05-18	NaN	1.5	0	4	7.5	16	9	NaN	6	3
2021-05-19	NaN	2.5	0	17	0.5	10	8.5	NaN	10	0
2021-05-20	NaN	7	0	3	4.5	12.5	13	NaN	3	0
2021-05-21	NaN	7	0	20	0	0	8	NaN	12	0
2021-05-22	NaN	8	0	20	2.5	0	12.5	NaN	0	0
2021-05-23	NaN	1	0	19	4.5	7	0	NaN	1	0
2021-05-24	NaN	2	4	2	3.5	12	4	NaN	14	0
2021-05-25	NaN	4.5	15	12	16.5	1.5	0	NaN	5	0
2021-05-26	NaN	11.5	18	7	14	11.5	4.5	NaN	3	0
2021-05-27	NaN	18.5	15	11	0.5	6.5	0	NaN	6	0
2021-05-28	NaN	8.5	1	7	6	8	4	NaN	3	0
2021-05-29	NaN	2	0	7	6	7.5	1	NaN	12	0
2021-05-30	NaN	2	0	4	21.5	3.5	0.5	NaN	2	0
2021-05-31	NaN	2.5	0	1	22	0.5	3	NaN	3	0
2021-06-01	NaN	0	0	3	4.5	0	1	NaN	1	0
2021-06-02	NaN	0	0	3	12	4.5	4.5	NaN	6	3
2021-06-03	NaN	0.5	1	9	12.5	0	0	NaN	6	2
2021-06-04	NaN	1.5	0	3	23.5	1	1.5	NaN	0	3
2021-06-05	NaN	2.5	4	3	17	0	0	NaN	3	0
2021-06-06	NaN	3	3	0	1.5	0	4	NaN	0	1
2021-06-07	NaN	0	4	0	4.5	0	0	NaN	0	0
2021-06-08	NaN	2	0	3	3.5	0	0	NaN	6	0
2021-06-09	NaN	2.5	2	2	0	6	0	NaN	8	0
2021-06-10	NaN	4	2	0	0	0	0.5	NaN	2	0
2021-06-11	NaN	0	1	0	0	0	1.5	NaN	0	0
2021-06-12	NaN	4	0	0	0	0	0	NaN	3	2
2021-06-13	NaN	2	0	0	0	2	0	NaN	0	0
2021-06-14	NaN	0	0	0	0	1	0	NaN	1	0
2021-06-15	NaN	0	0	0	3.5	0	0	NaN	3	0
2021-06-16	NaN	0	1	0	0	7.5	0.5	NaN	0	2
2021-06-17	NaN	0	0	0	0	2	0	NaN	0	1
2021-06-18	NaN	0	0	0	0	1.5	0.5	NaN	10	2
2021-06-19	NaN	0	0	0	1	0.5	0	NaN	11	0
2021-06-20	NaN	0.5	0	0	4	2	0	NaN	9	1
2021-06-21	NaN	0	0	0	5.5	10.5	0	NaN	12	7
2021-06-22	NaN	0	0	1	10.5	5	0	NaN	9	5
2021-06-23	NaN	0.5	0	0	4.5	5.5	0.5	NaN	11	3
2021-06-24	NaN	0	0	0	5	11.5	1.5	NaN	13	7
2021-06-25	NaN	0	0	0	0	9	3.5	NaN	17	3
2021-06-26	NaN	0	0	0	0.5	12.5	1.5	NaN	16	6
2021-06-27	NaN	2.5	0	0	0.5	2.5	6	NaN	21	2
2021-06-28	NaN	13.5	0	0	8.5	7.5	6.5	NaN	21	0
2021-06-29	NaN	15	0	0	7	18.5	2	NaN	10	6
2021-06-30	NaN	6.5	0	2	3.5	1	13	NaN	14	9
2021-07-01	NaN	11	0	0	3	2	4.5	NaN	7	2
2021-07-02	NaN	18	0	5	0.5	2	0	NaN	9	0
2021-07-03	NaN	18.5	0	6	6	1	0	NaN	4	8
2021-07-04	NaN	6.5	0	1	4	5.5	3	NaN	7	9
2021-07-05	NaN	4.5	2	15	0.5	13.5	11.5	NaN	12	4
2021-07-06	NaN	10	0	8	0	4.5	11.5	NaN	13	0
2021-07-07	NaN	7	3	7	0	0	0	NaN	2	0
2021-07-08	NaN	5	0	9	1	2	1	NaN	4	2
2021-07-09	NaN	8.5	1	3	0.5	4.5	7	NaN	12	9
2021-07-10	NaN	8	1	1	4	3	2	NaN	8	9
2021-07-11	NaN	14	0	3	7.5	8	6.5	NaN	2	4
2021-07-12	NaN	8.5	0	0	1	1	3.5	NaN	11	18
2021-07-13	NaN	2	0	0	6.5	1	3	NaN	23	19
2021-07-14	NaN	1	2	11	14.5	0	0	NaN	24	17
2021-07-15	NaN	2.5	3	6	12.5	0	0.5	NaN	19	11
2021-07-16	NaN	4	4	10	19.5	0.5	5.5	NaN	10	11
2021-07-17	NaN	1	7	12	10	0	0	NaN	2	2
2021-07-18	NaN	3	4	23	14	4.5	10	NaN	5	6
2021-07-19	NaN	0	1	22	14	6	5	NaN	19	0
2021-07-20	NaN	10.5	1	19	7	10.5	NaN	NaN	0	0
2021-07-21	NaN	5	2	13	20.5	19.5	NaN	NaN	13	2
2021-07-22	NaN	2	1	11	18	4.5	NaN	NaN	8	8
2021-07-23	NaN	5	4	9	17.5	0	NaN	NaN	1	11
2021-07-24	NaN	14	0	2	20	11	NaN	NaN	4	4
2021-07-25	NaN	19	1	11	16.5	15.5	NaN	NaN	0	0
2021-07-26	NaN	20	0	18	21	17.5	NaN	NaN	2	10
2021-07-27	NaN	11	2	24	23	9	NaN	NaN	4	9
2021-07-28	NaN	0	1	15	24	3	NaN	NaN	0	2
2021-07-29	NaN	1.5	0	14	24	22.5	NaN	NaN	0	11
2021-07-30	NaN	0	0	9	24	24	NaN	NaN	3	5
2021-07-31	NaN	0	0	12	23.5	24	NaN	NaN	9	18
2021-08-01	NaN	0	0	21	23.5	23.5	NaN	NaN	5	13
2021-08-02	NaN	0	0	14	12.5	22	NaN	NaN	0	3
2021-08-03	NaN	0	1	16	19.5	9	NaN	NaN	1	12
2021-08-04	NaN	1	6	0	17	16.5	NaN	NaN	8	10
2021-08-05	NaN	1	1	4	16.5	21.5	NaN	NaN	1	18
2021-08-06	NaN	2	1	22	21	19	NaN	NaN	6	16
2021-08-07	NaN	1	0	15	16	21	NaN	NaN	0	15
2021-08-08	NaN	1	0	20	0.5	19	NaN	NaN	2	12
2021-08-09	NaN	0	0	17	7	21.5	NaN	NaN	6	13
2021-08-10	NaN	0	0	6	18.5	4.5	NaN	NaN	2	15
2021-08-11	NaN	4	0	10	16	14.5	NaN	NaN	7	4
2021-08-12	NaN	2	0	0	16.5	18.5	NaN	NaN	0	7
2021-08-13	NaN	0	NaN	0	23.5	23.5	NaN	NaN	3	13
2021-08-14	NaN	0	NaN	1	20	23	NaN	NaN	0	14
2021-08-15	NaN	0	NaN	2	20	18	NaN	NaN	5	12
2021-08-16	0	0	NaN	0	2	9.5	NaN	NaN	10	5
2021-08-17	0	0	NaN	14	3	11.5	NaN	NaN	7	4
2021-08-18	0.5	2	NaN	15	7	3	NaN	NaN	12	16
2021-08-19	0	0	NaN	18	0	11.5	NaN	NaN	14	13
2021-08-20	0.5	0	NaN	2	18.5	4	NaN	NaN	5	16
2021-08-21	0	0	NaN	2	5	12.5	NaN	NaN	10	1
2021-08-22	0	0	NaN	17	5.5	8	NaN	NaN	2	2
2021-08-23	1.5	0	NaN	13	5	8.5	NaN	NaN	0	3
2021-08-24	6	0	NaN	0	0	10	NaN	NaN	0	7
2021-08-25	8	0	NaN	19	0.5	6	NaN	NaN	0	21
2021-08-26	0.5	3	NaN	10	0	3	NaN	NaN	4	24
2021-08-27	0.5	3	NaN	7	0.5	0.5	NaN	NaN	14	9
2021-08-28	1	2	NaN	0	0	0.5	NaN	NaN	0	14
2021-08-29	0.5	1	NaN	0	0	4	NaN	NaN	3	7
2021-08-30	0	0	NaN	0	0	6	NaN	NaN	6	6
2021-08-31	0	0	NaN	0	4	0	NaN	NaN	0	0
2021-09-01	0	1	NaN	19	2	NaN	NaN	NaN	0	1
2021-09-02	0	1	NaN	11.5	4.5	NaN	NaN	NaN	0	13
2021-09-03	0	0	NaN	11.5	0.5	NaN	NaN	NaN	8	13
2021-09-04	0	0	NaN	13.5	0	NaN	NaN	NaN	0	3
2021-09-05	0	0	NaN	1.5	6	NaN	NaN	NaN	0	7
2021-09-06	0	0	NaN	0.5	0	1.5	NaN	NaN	0	16
2021-09-07	0	6	NaN	1.5	1	3.5	NaN	NaN	0	14
2021-09-08	8	0	NaN	3.5	0	1	NaN	NaN	0	8
2021-09-09	16.5	0	NaN	12	0	14.5	NaN	NaN	0	7
2021-09-10	4	0	NaN	8.5	0	5.5	NaN	NaN	0	5
2021-09-11	0	3	NaN	0.5	0	6.5	NaN	NaN	0	1
2021-09-12	0	10	NaN	4.5	0	8.5	NaN	NaN	0	0
2021-09-13	0	2	NaN	0.5	0	18.5	NaN	0	0	0
2021-09-14	0	0	NaN	9	0	10.5	NaN	0	0	0
2021-09-15	0	0	NaN	0	0	12.5	NaN	0	0	0
2021-09-16	0	0	NaN	0	0	17.5	NaN	0	0	0
2021-09-17	0	0	NaN	4.5	0	6	NaN	0	0	0
2021-09-18	0	0	NaN	0	0.5	4	NaN	0	0	0
2021-09-19	0.5	0	NaN	0	0.5	6.5	NaN	0	0	1
2021-09-20	2	0	NaN	0.5	0	0.5	NaN	0	0	1
2021-09-21	0	0	NaN	0.5	3.5	17.5	NaN	0	0	4
2021-09-22	0	0	NaN	3.5	0	13.5	NaN	0	0	7
2021-09-23	0	2	NaN	4.5	0	0.5	NaN	0	0	12
2021-09-24	0	0	NaN	3.5	0	8	NaN	0	0	1
2021-09-25	0.5	0	0	0	12.5	8	NaN	0	0	1
2021-09-26	0	0	0	0	7.5	13	NaN	1	0	5
2021-09-27	0	1	0	0	7	24	NaN	0	0	9
2021-09-28	0	1	0	0	8.5	23.5	NaN	1	0	9
2021-09-29	4	0	0	12.5	13.5	24	NaN	0	0	0
2021-09-30	6	0	2	17	2.5	17.5	NaN	0	0	0
2021-10-01	0.5	2	8	0	0	9.5	NaN	0	0	0
2021-10-02	0	5	3	9.5	0	21	NaN	0	0	0
2021-10-03	0	0	0	10	0	20.5	NaN	0	0	0
2021-10-04	0	1	0	5.5	0.5	13.5	NaN	0	0	0
2021-10-05	0	0	1	14	6	9.5	NaN	0	0	0
2021-10-06	0	4	5	18.5	15.5	21.5	NaN	0	0	0
2021-10-07	1	4	0	8	0.5	6.5	NaN	0	0	2
2021-10-08	4	0	11	15	6.5	1	NaN	0	0	3
2021-10-09	5.5	0	16	15.5	7.5	18	NaN	0	0	6
2021-10-10	7	7	4	6.5	12.5	22.5	NaN	0	0	0
2021-10-11	0	0	2	6	2	5	NaN	0	1	1
2021-10-12	0	7	13	1	6	9	NaN	0	0	4
2021-10-13	0	15	16	0	5	0.5	NaN	0	0	0
2021-10-14	4	1	14	1	4	1.5	NaN	0	0	0
2021-10-15	1	4	17	0	0	8	NaN	0	0	2
2021-10-16	0	10	4	0	0	1.5	NaN	0	0	2
2021-10-17	0	2	4	0	7.5	11	NaN	0	0	0
2021-10-18	4.5	11	1	0	10.5	2	NaN	0	0	0
2021-10-19	1	4	0	0	7	2.5	NaN	0	3	0
2021-10-20	10	0	1	1	3	8	NaN	0	2	6
2021-10-21	1.5	0	1	15	0	22	NaN	0	0	NaN
2021-10-22	10.5	0	0	0.5	3	20	NaN	0	0	3
2021-10-23	4	0	1	0	13	11.5	NaN	3	0	21
2021-10-24	0.5	0	0	0	15	6.5	NaN	0	0	2
2021-10-25	5.5	2	5	0	0.5	10	NaN	0	0	1
2021-10-26	12	4	16	0	5.5	2.5	NaN	0	0	5
2021-10-27	6	20	6	0	0.5	6.5	NaN	1	0	8
2021-10-28	0	3	2	0	7	1	NaN	3	0	11
2021-10-29	0	15	1	2.5	1	11	NaN	0	1	10
2021-10-30	0	6	9	7	0	17.5	NaN	1	0	12
2021-10-31	0.5	19	7	9.5	2	17	NaN	0	0	NaN
2021-11-01	2	0	22	6.5	6.5	16.5	NaN	0	4	NaN
2021-11-02	0	8	24	5.5	20.5	9.5	NaN	5	0	NaN
2021-11-03	0	2	18	0.5	11.5	8.5	NaN	0	0	NaN
2021-11-04	0	0	1	0	1	0	NaN	0	0	NaN
2021-11-05	0	0	0	0	0	3	NaN	0	0	NaN
2021-11-06	0	0	9	1	0.5	0	NaN	0	2	NaN
2021-11-07	0	0	0	5.5	0.5	0.5	NaN	0	0	NaN
2021-11-08	7	0	6	4	0	0	NaN	0	0	NaN
2021-11-09	0	0	9	1	1	0.5	NaN	0	0	NaN
2021-11-10	0	0	1	0.5	0	0	NaN	0	2	NaN
2021-11-11	0	0	7	4.5	3	0	NaN	0	5	NaN
2021-11-12	0	0	20	0	1	0	NaN	0	0	NaN
2021-11-13	0	0	11	0	3.5	0	NaN	2	0	NaN
2021-11-14	0	0	0	0	7.5	0.5	NaN	0	1	NaN
2021-11-15	0	0	3	2	1	2.5	NaN	0	0	NaN
2021-11-16	0	0	2	0	0	0	NaN	0	2	NaN
2021-11-17	0	0	0	0	0	12.5	NaN	2	5	NaN
2021-11-18	0	0	0	0	0	1	NaN	0	6	NaN
2021-11-19	0	0	0	0	3	0	NaN	0	3	NaN
2021-11-20	0	0	2	4.5	0	0	NaN	0	0	NaN
2021-11-21	0	0	0	4	0	0	NaN	0	0	NaN
2021-11-22	0	0	0	6	0	0	NaN	0	0	NaN
2021-11-23	0	0	0	0	0	0	NaN	0	0	NaN
2021-11-24	0	0	9	3	0	0	NaN	0	0	NaN
2021-11-25	0	0	0	0.5	0	0	NaN	0	0	NaN
2021-11-26	0	0	1	0	0	0	NaN	0	0	NaN
2021-11-27	0	0	0	0.5	0.5	0	NaN	0	0	NaN
2021-11-28	0	0	1	0	1.5	0	NaN	0	0	NaN
2021-11-29	0	0	0	0	0	0	NaN	0	0	NaN
2021-11-30	0	0	0	0	0	0	NaN	0	0	NaN
2021-12-01	0	0	0	0	4.5	0	NaN	0	0	NaN
2021-12-02	0	0	0	0	3.5	0	NaN	0	0	NaN
2021-12-03	0	0	0	0	0	0	NaN	0	0	NaN
2021-12-04	0	0	0	0	0	0	NaN	0	0	NaN
2021-12-05	0	0	0	0	0	0	NaN	0	0	NaN
2021-12-06	0	0	0	0	0	0	NaN	0	0	NaN
2021-12-07	0	0	0	0	0	0	NaN	0	0	NaN
2021-12-08	0	0	0	0	0	0	NaN	0	0	NaN
2021-12-09	0	0	0	0	0	0	NaN	0	0	NaN
2021-12-10	0	0	0	0	0	0	NaN	0	0	NaN
2021-12-11	0	0	0	0	0	0	NaN	0	0	NaN
2021-12-12	0	0	0	0	0	0	NaN	0	0	NaN
2021-12-13	0	0	0	0	0	0	NaN	0	0	NaN
2021-12-14	0	0	0	0	0	0	NaN	0	0	NaN
2021-12-15	0	0	0	0	0	0	NaN	0	0	NaN
2021-12-16	0	0	0	0	0	0	NaN	0	0	NaN
2021-12-17	0	0	0	0	0	0	NaN	0	0	NaN
2021-12-18	0	0	0	0	0	0	NaN	0	0	NaN
2021-12-19	0	0	0	0	0	0	NaN	0	0	NaN
2021-12-20	0	0	0	0	0	0	NaN	0	0	NaN
2021-12-21	0	0	0	0	0	0	NaN	0	0	NaN
2021-12-22	0	0	0	0	0	0	NaN	0	0	NaN
2021-12-23	0	0	0	0	0	0	NaN	0	0	NaN
2021-12-24	0	0	0	0	0	0	NaN	0	0	NaN
2021-12-25	0	0	0	0	0	0	NaN	0	0	NaN
2021-12-26	0	0	0	0	0	0	NaN	0	0	NaN
2021-12-27	0	0	0	0	0	0	NaN	0	0	NaN
2021-12-28	0	0	0	0	0	0	NaN	0	0	NaN
2021-12-29	0	0	0	0	0	0	NaN	0	0	NaN
2021-12-30	0	0	0	0	0	0	NaN	0	0	NaN
2021-12-31	0	0	0	0	0	0	NaN	0	0	NaN
