# Supplementary material for: Bowhead and beluga whale acoustic detections in the western Beaufort Sea 2008–2018
Source: PLoS One. 2021 Jun 28;16(6):e0253929. doi: 10.1371/journal.pone.0253929 (PMC8238202; doi:10.1371/journal.pone.0253929)
Supplement: S3 Table — Daily values for biomass of copepods and predatory zooplankton (in mmol-N/m3), sea ice concentration, and ocean temperature (°C), in a 1° by 1° region centered on 71° N, 152.3°W. (XLSX) [file pone.0253929.s006.xlsx]

## Sheet: zoop2_to_sic_71_152.33day
Daily BIOMAS output and satellite obs Whale site is at 71N 152.333W Copepode+Predatory Zoop and ocean T are in the upper 10m Col1: Year Col2: Day Col3: Copepode+Predatory Zoop, mmol-N/m3 at Whale site Col4: Ocean temperature, degreeC at Whale site Col5: Satellite sea ice concent, fraction at Whale site
2008	1	0.214	-1.8	0.987
2008	2	0.211	-1.8	0.985
2008	3	0.206	-1.8	0.968
2008	4	0.202	-1.8	0.977
2008	5	0.199	-1.8	0.988
2008	6	0.197	-1.8	0.998
2008	7	0.195	-1.8	0.991
2008	8	0.193	-1.8	0.995
2008	9	0.192	-1.8	0.996
2008	10	0.189	-1.8	0.999
2008	11	0.186	-1.8	1
2008	12	0.182	-1.8	0.999
2008	13	0.178	-1.8	0.998
2008	14	0.175	-1.8	0.999
2008	15	0.172	-1.8	0.999
2008	16	0.169	-1.8	0.998
2008	17	0.168	-1.8	0.991
2008	18	0.166	-1.8	0.987
2008	19	0.166	-1.8	0.991
2008	20	0.166	-1.8	0.994
2008	21	0.168	-1.8	0.994
2008	22	0.172	-1.8	0.914
2008	23	0.172	-1.8	0.935
2008	24	0.171	-1.8	0.886
2008	25	0.169	-1.8	0.887
2008	26	0.165	-1.8	0.934
2008	27	0.16	-1.8	0.955
2008	28	0.158	-1.8	0.962
2008	29	0.157	-1.8	0.942
2008	30	0.156	-1.8	0.927
2008	31	0.155	-1.8	0.933
2008	32	0.154	-1.8	0.953
2008	33	0.153	-1.8	0.976
2008	34	0.151	-1.8	0.996
2008	35	0.15	-1.8	0.992
2008	36	0.149	-1.8	0.993
2008	37	0.147	-1.8	0.993
2008	38	0.146	-1.8	0.985
2008	39	0.144	-1.8	0.984
2008	40	0.143	-1.8	0.99
2008	41	0.141	-1.8	0.99
2008	42	0.14	-1.8	0.991
2008	43	0.138	-1.8	0.998
2008	44	0.136	-1.8	0.962
2008	45	0.135	-1.8	0.951
2008	46	0.133	-1.8	0.943
2008	47	0.131	-1.8	0.939
2008	48	0.13	-1.8	0.955
2008	49	0.13	-1.8	0.961
2008	50	0.13	-1.8	0.961
2008	51	0.128	-1.8	0.975
2008	52	0.126	-1.8	0.958
2008	53	0.124	-1.8	0.947
2008	54	0.125	-1.8	0.959
2008	55	0.125	-1.8	0.96
2008	56	0.125	-1.8	0.975
2008	57	0.125	-1.8	0.979
2008	58	0.125	-1.8	0.985
2008	59	0.124	-1.8	0.986
2008	60	0.123	-1.8	0.99
2008	61	0.122	-1.8	0.985
2008	62	0.122	-1.8	0.991
2008	63	0.121	-1.8	0.992
2008	64	0.119	-1.8	0.992
2008	65	0.119	-1.8	0.989
2008	66	0.119	-1.8	0.991
2008	67	0.118	-1.8	0.997
2008	68	0.117	-1.8	1
2008	69	0.117	-1.8	0.981
2008	70	0.116	-1.8	0.983
2008	71	0.115	-1.8	0.986
2008	72	0.114	-1.8	0.982
2008	73	0.114	-1.8	0.981
2008	74	0.113	-1.8	0.98
2008	75	0.112	-1.8	0.981
2008	76	0.111	-1.8	0.98
2008	77	0.109	-1.8	0.987
2008	78	0.108	-1.8	0.982
2008	79	0.106	-1.8	0.983
2008	80	0.105	-1.8	0.983
2008	81	0.104	-1.8	0.981
2008	82	0.103	-1.8	0.984
2008	83	0.102	-1.8	0.983
2008	84	0.101	-1.8	0.993
2008	85	0.1	-1.8	0.989
2008	86	0.098	-1.8	0.98
2008	87	0.097	-1.8	0.982
2008	88	0.097	-1.8	0.982
2008	89	0.096	-1.8	0.988
2008	90	0.096	-1.8	0.984
2008	91	0.096	-1.8	0.984
2008	92	0.095	-1.8	0.975
2008	93	0.095	-1.8	0.981
2008	94	0.094	-1.8	0.947
2008	95	0.094	-1.8	0.901
2008	96	0.094	-1.8	0.909
2008	97	0.095	-1.798	0.88
2008	98	0.095	-1.799	0.883
2008	99	0.095	-1.799	0.912
2008	100	0.095	-1.799	0.937
2008	101	0.095	-1.799	0.964
2008	102	0.095	-1.8	0.984
2008	103	0.096	-1.8	0.987
2008	104	0.096	-1.8	0.984
2008	105	0.095	-1.8	0.986
2008	106	0.095	-1.8	0.986
2008	107	0.096	-1.8	0.959
2008	108	0.096	-1.8	0.931
2008	109	0.096	-1.8	0.94
2008	110	0.096	-1.8	0.948
2008	111	0.096	-1.8	0.932
2008	112	0.096	-1.8	0.937
2008	113	0.095	-1.8	0.944
2008	114	0.095	-1.799	0.949
2008	115	0.094	-1.794	0.89
2008	116	0.094	-1.793	0.826
2008	117	0.095	-1.792	0.789
2008	118	0.095	-1.797	0.754
2008	119	0.094	-1.8	0.828
2008	120	0.093	-1.8	0.854
2008	121	0.094	-1.799	0.901
2008	122	0.095	-1.8	0.925
2008	123	0.095	-1.8	0.932
2008	124	0.093	-1.8	0.934
2008	125	0.089	-1.8	0.958
2008	126	0.086	-1.799	0.951
2008	127	0.083	-1.8	0.945
2008	128	0.082	-1.8	0.926
2008	129	0.082	-1.8	0.916
2008	130	0.082	-1.8	0.918
2008	131	0.082	-1.8	0.921
2008	132	0.083	-1.8	0.905
2008	133	0.084	-1.8	0.953
2008	134	0.085	-1.8	0.962
2008	135	0.085	-1.8	0.909
2008	136	0.086	-1.8	0.874
2008	137	0.087	-1.8	0.875
2008	138	0.089	-1.799	0.875
2008	139	0.091	-1.799	0.882
2008	140	0.094	-1.799	0.962
2008	141	0.096	-1.799	0.965
2008	142	0.099	-1.799	0.971
2008	143	0.1	-1.799	0.97
2008	144	0.101	-1.799	0.886
2008	145	0.103	-1.799	0.702
2008	146	0.104	-1.799	0.552
2008	147	0.106	-1.798	0.413
2008	148	0.108	-1.797	0.318
2008	149	0.111	-1.798	0.318
2008	150	0.116	-1.799	0.308
2008	151	0.124	-1.799	0.321
2008	152	0.136	-1.799	0.312
2008	153	0.148	-1.799	0.316
2008	154	0.161	-1.794	0.317
2008	155	0.176	-1.77	0.308
2008	156	0.191	-1.734	0.293
2008	157	0.208	-1.726	0.278
2008	158	0.228	-1.699	0.237
2008	159	0.25	-1.662	0.202
2008	160	0.277	-1.604	0.198
2008	161	0.307	-1.553	0.205
2008	162	0.337	-1.515	0.219
2008	163	0.369	-1.489	0.219
2008	164	0.403	-1.438	0.223
2008	165	0.429	-1.374	0.209
2008	166	0.461	-1.276	0.212
2008	167	0.513	-1.169	0.208
2008	168	0.567	-1.099	0.199
2008	169	0.619	-1.017	0.197
2008	170	0.665	-0.984	0.194
2008	171	0.695	-1.016	0.185
2008	172	0.725	-0.973	0.207
2008	173	0.753	-0.975	0.179
2008	174	0.773	-1.021	0.179
2008	175	0.793	-0.986	0.174
2008	176	0.806	-1.004	0.174
2008	177	0.815	-1.001	0.163
2008	178	0.822	-1.003	0.157
2008	179	0.825	-1.013	0.155
2008	180	0.831	-0.991	0.15
2008	181	0.832	-1.008	0.151
2008	182	0.83	-1.003	0.122
2008	183	0.824	-1.048	0.116
2008	184	0.817	-1.084	0.113
2008	185	0.809	-1.093	0.111
2008	186	0.804	-1.033	0.108
2008	187	0.803	-0.871	0.094
2008	188	0.802	-0.719	0.079
2008	189	0.803	-0.551	0.067
2008	190	0.802	-0.397	0.06
2008	191	0.792	-0.527	0.071
2008	192	0.788	-0.695	0.007
2008	193	0.792	-0.148	0.001
2008	194	0.792	0.647	0.065
2008	195	0.79	1.142	0.059
2008	196	0.787	1.616	0.056
2008	197	0.78	1.787	0.021
2008	198	0.773	1.82	0
2008	199	0.765	1.901	0
2008	200	0.754	2.04	0
2008	201	0.746	2.265	0
2008	202	0.744	2.616	0
2008	203	0.739	2.905	0.026
2008	204	0.729	2.954	0.026
2008	205	0.722	2.922	0
2008	206	0.716	2.899	0.039
2008	207	0.712	3.02	0
2008	208	0.713	3.381	0.001
2008	209	0.716	3.724	0.015
2008	210	0.713	3.898	0
2008	211	0.708	3.963	0
2008	212	0.701	3.679	0.004
2008	213	0.708	3.196	0.007
2008	214	0.729	3.018	0.002
2008	215	0.712	2.695	0
2008	216	0.697	2.718	0.023
2008	217	0.686	2.846	0
2008	218	0.675	2.908	0.005
2008	219	0.664	2.896	0.026
2008	220	0.651	2.859	0.012
2008	221	0.637	2.901	0.002
2008	222	0.625	2.995	0.001
2008	223	0.611	3.068	0.001
2008	224	0.595	3.13	0.001
2008	225	0.583	3.233	0.004
2008	226	0.573	3.424	0.001
2008	227	0.565	3.783	0.007
2008	228	0.559	4.077	0.004
2008	229	0.554	4.164	0.001
2008	230	0.55	4.185	0.035
2008	231	0.544	4.157	0.001
2008	232	0.537	4.089	0
2008	233	0.532	4.062	0
2008	234	0.529	4.066	0.009
2008	235	0.525	4.078	0.004
2008	236	0.52	4.117	0
2008	237	0.518	4.173	0
2008	238	0.516	4.224	0.01
2008	239	0.514	4.253	0.001
2008	240	0.512	4.286	0
2008	241	0.509	4.334	0.001
2008	242	0.508	4.384	0
2008	243	0.514	4.504	0.001
2008	244	0.541	4.849	0.001
2008	245	0.567	5.159	0.001
2008	246	0.584	5.476	0
2008	247	0.561	5.241	0
2008	248	0.538	5.053	0
2008	249	0.52	4.921	0.001
2008	250	0.509	4.82	0
2008	251	0.503	4.71	0
2008	252	0.497	4.601	0
2008	253	0.488	4.545	0
2008	254	0.482	4.522	0.001
2008	255	0.48	4.445	0
2008	256	0.479	4.291	0
2008	257	0.48	4.142	0
2008	258	0.477	4.011	0.017
2008	259	0.472	3.871	0.002
2008	260	0.469	3.737	0.002
2008	261	0.468	3.605	0.011
2008	262	0.469	3.508	0.023
2008	263	0.47	3.457	0.035
2008	264	0.469	3.473	0.02
2008	265	0.47	3.436	0.024
2008	266	0.471	3.274	0
2008	267	0.473	3.076	0.004
2008	268	0.475	2.921	0.002
2008	269	0.475	2.807	0.006
2008	270	0.476	2.641	0.009
2008	271	0.478	2.479	0.009
2008	272	0.481	2.313	0.014
2008	273	0.484	2.059	0.009
2008	274	0.489	1.74	0.012
2008	275	0.497	1.461	0.008
2008	276	0.502	1.261	0.022
2008	277	0.502	1.073	0.02
2008	278	0.498	1.014	0.046
2008	279	0.496	0.977	0.083
2008	280	0.503	1.087	0.021
2008	281	0.506	0.975	0.041
2008	282	0.506	0.785	0.1
2008	283	0.509	0.613	0.093
2008	284	0.513	0.416	0.099
2008	285	0.512	0.23	0.075
2008	286	0.508	0.043	0.075
2008	287	0.51	-0.134	0.052
2008	288	0.516	-0.308	0.052
2008	289	0.524	-0.889	0.052
2008	290	0.534	-1.436	0.191
2008	291	0.54	-1.685	0.166
2008	292	0.547	-1.467	0.166
2008	293	0.549	-1.458	0.166
2008	294	0.549	-1.476	0.166
2008	295	0.546	-1.755	0.249
2008	296	0.542	-1.796	0.453
2008	297	0.536	-1.8	0.406
2008	298	0.53	-1.8	0.622
2008	299	0.522	-1.8	0.755
2008	300	0.514	-1.8	0.647
2008	301	0.506	-1.8	0.762
2008	302	0.499	-1.8	0.758
2008	303	0.494	-1.8	0.727
2008	304	0.49	-1.8	0.704
2008	305	0.483	-1.8	0.721
2008	306	0.476	-1.8	0.718
2008	307	0.466	-1.8	0.769
2008	308	0.456	-1.8	0.774
2008	309	0.447	-1.8	0.724
2008	310	0.44	-1.8	0.681
2008	311	0.432	-1.8	0.682
2008	312	0.425	-1.8	0.743
2008	313	0.418	-1.8	0.799
2008	314	0.411	-1.8	0.85
2008	315	0.404	-1.8	0.915
2008	316	0.395	-1.8	0.917
2008	317	0.389	-1.8	0.839
2008	318	0.386	-1.8	0.757
2008	319	0.382	-1.8	0.773
2008	320	0.376	-1.8	0.811
2008	321	0.37	-1.8	0.882
2008	322	0.364	-1.8	0.918
2008	323	0.358	-1.8	0.94
2008	324	0.352	-1.8	0.948
2008	325	0.347	-1.8	0.929
2008	326	0.341	-1.8	0.957
2008	327	0.336	-1.8	0.982
2008	328	0.332	-1.8	0.962
2008	329	0.329	-1.8	0.975
2008	330	0.326	-1.8	0.983
2008	331	0.323	-1.8	0.982
2008	332	0.319	-1.8	0.985
2008	333	0.314	-1.8	0.985
2008	334	0.308	-1.8	0.999
2008	335	0.304	-1.8	0.999
2008	336	0.3	-1.8	0.993
2008	337	0.296	-1.8	0.985
2008	338	0.291	-1.8	0.976
2008	339	0.287	-1.8	0.986
2008	340	0.284	-1.8	0.995
2008	341	0.282	-1.8	0.992
2008	342	0.279	-1.8	0.997
2008	343	0.276	-1.8	0.997
2008	344	0.272	-1.8	0.989
2008	345	0.269	-1.8	0.888
2008	346	0.267	-1.8	0.803
2008	347	0.264	-1.8	0.763
2008	348	0.261	-1.8	0.828
2008	349	0.256	-1.8	0.862
2008	350	0.252	-1.8	0.807
2008	351	0.249	-1.8	0.759
2008	352	0.246	-1.8	0.821
2008	353	0.243	-1.8	0.847
2008	354	0.24	-1.8	0.794
2008	355	0.237	-1.8	0.783
2008	356	0.234	-1.8	0.847
2008	357	0.232	-1.8	0.89
2008	358	0.229	-1.8	0.893
2008	359	0.227	-1.8	0.89
2008	360	0.225	-1.8	0.908
2008	361	0.223	-1.8	0.908
2008	362	0.22	-1.8	0.973
2008	363	0.219	-1.8	0.973
2008	364	0.217	-1.8	0.981
2008	365	0.215	-1.8	0.993
2009	1	0.214	-1.8	0.992
2009	2	0.212	-1.8	0.979
2009	3	0.209	-1.8	0.995
2009	4	0.207	-1.8	0.993
2009	5	0.206	-1.8	0.974
2009	6	0.204	-1.8	0.985
2009	7	0.202	-1.8	0.989
2009	8	0.2	-1.8	0.989
2009	9	0.198	-1.8	0.997
2009	10	0.196	-1.8	0.994
2009	11	0.195	-1.8	0.992
2009	12	0.193	-1.8	0.992
2009	13	0.191	-1.8	0.996
2009	14	0.19	-1.8	0.975
2009	15	0.188	-1.8	0.968
2009	16	0.187	-1.8	0.953
2009	17	0.186	-1.8	0.911
2009	18	0.186	-1.8	0.894
2009	19	0.184	-1.8	0.864
2009	20	0.182	-1.8	0.903
2009	21	0.181	-1.8	0.945
2009	22	0.179	-1.8	0.963
2009	23	0.178	-1.8	0.897
2009	24	0.177	-1.8	0.867
2009	25	0.176	-1.8	0.877
2009	26	0.174	-1.8	0.896
2009	27	0.173	-1.8	0.933
2009	28	0.172	-1.8	0.947
2009	29	0.171	-1.8	0.944
2009	30	0.17	-1.8	0.949
2009	31	0.17	-1.8	0.953
2009	32	0.169	-1.8	0.951
2009	33	0.168	-1.8	0.955
2009	34	0.168	-1.8	0.957
2009	35	0.167	-1.8	0.957
2009	36	0.167	-1.8	0.983
2009	37	0.166	-1.8	0.985
2009	38	0.166	-1.8	0.983
2009	39	0.165	-1.8	0.99
2009	40	0.165	-1.8	0.998
2009	41	0.165	-1.8	0.993
2009	42	0.165	-1.8	0.995
2009	43	0.164	-1.8	0.995
2009	44	0.163	-1.8	0.987
2009	45	0.163	-1.8	0.979
2009	46	0.162	-1.8	0.979
2009	47	0.161	-1.8	0.993
2009	48	0.16	-1.8	0.991
2009	49	0.159	-1.8	0.957
2009	50	0.158	-1.8	0.93
2009	51	0.157	-1.8	0.921
2009	52	0.156	-1.8	0.925
2009	53	0.155	-1.8	0.935
2009	54	0.154	-1.8	0.935
2009	55	0.154	-1.8	0.885
2009	56	0.154	-1.8	0.847
2009	57	0.154	-1.8	0.902
2009	58	0.153	-1.8	0.931
2009	59	0.152	-1.8	0.935
2009	60	0.151	-1.8	0.884
2009	61	0.15	-1.8	0.833
2009	62	0.149	-1.8	0.873
2009	63	0.148	-1.8	0.884
2009	64	0.148	-1.8	0.924
2009	65	0.147	-1.8	0.934
2009	66	0.146	-1.8	0.927
2009	67	0.145	-1.8	0.949
2009	68	0.145	-1.8	0.957
2009	69	0.144	-1.8	0.929
2009	70	0.142	-1.8	0.891
2009	71	0.14	-1.8	0.897
2009	72	0.139	-1.8	0.922
2009	73	0.138	-1.8	0.937
2009	74	0.137	-1.8	0.958
2009	75	0.136	-1.8	0.967
2009	76	0.135	-1.8	0.973
2009	77	0.134	-1.8	0.975
2009	78	0.134	-1.8	0.99
2009	79	0.133	-1.8	0.994
2009	80	0.132	-1.8	0.993
2009	81	0.131	-1.8	0.993
2009	82	0.131	-1.8	0.993
2009	83	0.13	-1.8	0.994
2009	84	0.129	-1.8	0.995
2009	85	0.129	-1.8	0.995
2009	86	0.128	-1.8	0.997
2009	87	0.127	-1.8	0.999
2009	88	0.126	-1.8	0.999
2009	89	0.125	-1.8	1
2009	90	0.124	-1.8	0.988
2009	91	0.123	-1.8	0.993
2009	92	0.123	-1.8	0.983
2009	93	0.122	-1.8	0.99
2009	94	0.121	-1.8	0.997
2009	95	0.121	-1.8	1
2009	96	0.12	-1.8	1
2009	97	0.12	-1.8	1
2009	98	0.12	-1.8	0.995
2009	99	0.119	-1.8	0.996
2009	100	0.119	-1.8	0.995
2009	101	0.118	-1.8	0.995
2009	102	0.117	-1.8	0.994
2009	103	0.116	-1.8	0.991
2009	104	0.114	-1.8	0.998
2009	105	0.114	-1.8	1
2009	106	0.113	-1.8	0.998
2009	107	0.112	-1.8	0.98
2009	108	0.111	-1.8	0.975
2009	109	0.109	-1.8	0.986
2009	110	0.108	-1.8	0.983
2009	111	0.107	-1.8	0.98
2009	112	0.107	-1.8	0.988
2009	113	0.107	-1.799	0.998
2009	114	0.107	-1.799	0.995
2009	115	0.107	-1.799	0.963
2009	116	0.107	-1.798	0.97
2009	117	0.108	-1.796	0.96
2009	118	0.108	-1.788	0.265
2009	119	0.108	-1.77	0.847
2009	120	0.108	-1.744	0.923
2009	121	0.109	-1.717	0.596
2009	122	0.11	-1.715	0.853
2009	123	0.111	-1.712	0.95
2009	124	0.113	-1.714	0.96
2009	125	0.114	-1.719	0.962
2009	126	0.116	-1.721	0.973
2009	127	0.118	-1.718	0.988
2009	128	0.12	-1.715	0.967
2009	129	0.123	-1.712	0.919
2009	130	0.125	-1.712	0.935
2009	131	0.129	-1.716	0.955
2009	132	0.132	-1.723	0.94
2009	133	0.136	-1.728	0.916
2009	134	0.139	-1.742	0.935
2009	135	0.143	-1.751	0.938
2009	136	0.147	-1.743	0.955
2009	137	0.152	-1.729	0.975
2009	138	0.158	-1.695	0.955
2009	139	0.166	-1.659	0.87
2009	140	0.179	-1.618	0.87
2009	141	0.192	-1.582	0.455
2009	142	0.207	-1.544	0.7
2009	143	0.224	-1.489	0.7
2009	144	0.24	-1.443	0.7
2009	145	0.259	-1.426	0.681
2009	146	0.283	-1.433	0.681
2009	147	0.308	-1.437	0.698
2009	148	0.336	-1.454	0.698
2009	149	0.364	-1.504	0.699
2009	150	0.391	-1.522	0.71
2009	151	0.415	-1.561	0.534
2009	152	0.437	-1.576	0.316
2009	153	0.467	-1.585	0.32
2009	154	0.493	-1.543	0.286
2009	155	0.494	-1.48	0.251
2009	156	0.506	-1.45	0.251
2009	157	0.505	-1.381	0.241
2009	158	0.503	-1.318	0.241
2009	159	0.52	-1.273	0.201
2009	160	0.539	-1.233	0.219
2009	161	0.547	-1.177	0.239
2009	162	0.567	-1.169	0.248
2009	163	0.599	-1.172	0.265
2009	164	0.621	-1.129	0.273
2009	165	0.639	-1.037	0.283
2009	166	0.672	-0.981	0.275
2009	167	0.724	-0.95	0.261
2009	168	0.755	-0.89	0.258
2009	169	0.758	-0.784	0.249
2009	170	0.753	-0.676	0.236
2009	171	0.752	-0.566	0.232
2009	172	0.755	-0.468	0.228
2009	173	0.754	-0.291	0.216
2009	174	0.752	-0.057	0.205
2009	175	0.741	0.223	0.199
2009	176	0.739	0.441	0.165
2009	177	0.742	0.587	0.162
2009	178	0.746	0.618	0.143
2009	179	0.754	0.566	0.141
2009	180	0.74	0.508	0.116
2009	181	0.766	0.756	0.111
2009	182	0.786	1.392	0.114
2009	183	0.827	2.051	0.108
2009	184	0.854	2.553	0.101
2009	185	0.872	2.979	0.086
2009	186	0.889	3.313	0.067
2009	187	0.91	3.563	0.035
2009	188	0.926	3.822	0.061
2009	189	0.941	4.03	0.017
2009	190	0.961	4.097	0.04
2009	191	0.986	3.986	0.007
2009	192	1.011	3.87	0.032
2009	193	1.036	3.806	0.001
2009	194	1.057	3.786	0.001
2009	195	1.075	3.785	0
2009	196	1.087	3.793	0
2009	197	1.095	3.8	0.05
2009	198	1.097	3.865	0.039
2009	199	1.093	3.926	0.022
2009	200	1.085	3.965	0
2009	201	1.078	4.039	0
2009	202	1.072	4.233	0.022
2009	203	1.054	4.413	0.022
2009	204	1.024	4.6	0.062
2009	205	0.997	4.726	0.054
2009	206	0.983	4.777	0.011
2009	207	0.978	4.859	0
2009	208	0.975	4.983	0
2009	209	0.972	5.146	0
2009	210	0.973	5.364	0
2009	211	0.973	5.554	0
2009	212	0.969	5.646	0
2009	213	0.961	5.688	0
2009	214	0.947	5.748	0
2009	215	0.923	5.765	0
2009	216	0.898	5.818	0.052
2009	217	0.876	5.922	0.052
2009	218	0.86	6.008	0.052
2009	219	0.852	6.078	0.052
2009	220	0.835	6.093	0.052
2009	221	0.797	5.741	0.052
2009	222	0.762	5.315	0.036
2009	223	0.742	5.127	0.044
2009	224	0.725	5.042	0.001
2009	225	0.711	4.994	0.021
2009	226	0.698	4.957	0
2009	227	0.67	4.827	0.004
2009	228	0.639	4.588	0.002
2009	229	0.614	4.445	0.005
2009	230	0.605	4.5	0.002
2009	231	0.644	4.795	0.002
2009	232	0.72	5.269	0.025
2009	233	0.813	5.795	0.025
2009	234	0.89	6.045	0.001
2009	235	0.922	6.031	0.001
2009	236	0.937	5.938	0.001
2009	237	0.94	5.871	0.001
2009	238	0.944	5.68	0
2009	239	0.949	5.556	0.004
2009	240	0.952	5.475	0.004
2009	241	0.95	5.383	0
2009	242	0.944	5.255	0
2009	243	0.938	5.245	0
2009	244	0.936	5.298	0
2009	245	0.936	5.178	0
2009	246	0.931	5.096	0
2009	247	0.925	5.032	0
2009	248	0.921	4.999	0
2009	249	0.94	5.087	0
2009	250	0.937	5.024	0
2009	251	0.93	4.891	0
2009	252	0.915	4.774	0
2009	253	0.895	4.756	0
2009	254	0.877	4.755	0
2009	255	0.86	4.776	0
2009	256	0.85	4.734	0
2009	257	0.845	4.67	0
2009	258	0.84	4.6	0
2009	259	0.838	4.555	0
2009	260	0.833	4.464	0
2009	261	0.825	4.356	0
2009	262	0.814	4.154	0
2009	263	0.808	3.878	0
2009	264	0.806	3.556	0
2009	265	0.802	3.176	0
2009	266	0.801	2.825	0
2009	267	0.803	2.558	0
2009	268	0.806	2.389	0
2009	269	0.806	2.247	0
2009	270	0.806	2.078	0
2009	271	0.805	1.93	0
2009	272	0.805	1.77	0
2009	273	0.808	1.538	0
2009	274	0.812	1.265	0
2009	275	0.816	1.003	0
2009	276	0.82	0.733	0
2009	277	0.828	0.48	0
2009	278	0.841	0.224	0
2009	279	0.849	0.016	0
2009	280	0.849	-0.163	0
2009	281	0.856	-0.431	0
2009	282	0.866	-0.636	0.013
2009	283	0.871	-0.668	0.003
2009	284	0.873	-0.659	0.004
2009	285	0.875	-0.669	0.005
2009	286	0.868	-0.662	0.005
2009	287	0.86	-0.659	0
2009	288	0.859	-0.696	0.003
2009	289	0.861	-0.783	0.01
2009	290	0.864	-0.955	0.006
2009	291	0.867	-1.239	0.007
2009	292	0.873	-1.509	0.006
2009	293	0.881	-1.702	0.023
2009	294	0.887	-1.746	0.048
2009	295	0.894	-1.8	0.071
2009	296	0.897	-1.8	0.06
2009	297	0.877	-1.8	0.074
2009	298	0.854	-1.799	0.029
2009	299	0.846	-1.794	0.026
2009	300	0.84	-1.794	0.037
2009	301	0.833	-1.795	0.063
2009	302	0.824	-1.793	0.045
2009	303	0.813	-1.793	0.068
2009	304	0.795	-1.796	0.17
2009	305	0.779	-1.8	0.337
2009	306	0.766	-1.8	0.481
2009	307	0.752	-1.8	0.553
2009	308	0.738	-1.8	0.536
2009	309	0.722	-1.8	0.603
2009	310	0.706	-1.8	0.594
2009	311	0.687	-1.8	0.664
2009	312	0.665	-1.8	0.733
2009	313	0.645	-1.8	0.815
2009	314	0.625	-1.8	0.892
2009	315	0.606	-1.8	0.907
2009	316	0.584	-1.8	0.876
2009	317	0.56	-1.8	0.835
2009	318	0.541	-1.8	0.889
2009	319	0.525	-1.8	0.934
2009	320	0.51	-1.8	0.943
2009	321	0.497	-1.8	0.938
2009	322	0.484	-1.8	0.952
2009	323	0.472	-1.8	0.954
2009	324	0.46	-1.8	0.968
2009	325	0.448	-1.8	0.985
2009	326	0.436	-1.8	0.996
2009	327	0.425	-1.8	0.998
2009	328	0.413	-1.8	0.998
2009	329	0.4	-1.8	0.996
2009	330	0.389	-1.8	0.995
2009	331	0.38	-1.8	0.995
2009	332	0.37	-1.8	0.949
2009	333	0.362	-1.8	0.945
2009	334	0.354	-1.8	0.941
2009	335	0.346	-1.8	0.956
2009	336	0.337	-1.8	0.952
2009	337	0.329	-1.8	0.937
2009	338	0.321	-1.8	0.948
2009	339	0.314	-1.8	0.947
2009	340	0.309	-1.8	0.952
2009	341	0.304	-1.8	0.879
2009	342	0.3	-1.8	0.828
2009	343	0.296	-1.8	0.839
2009	344	0.293	-1.8	0.853
2009	345	0.288	-1.8	0.853
2009	346	0.284	-1.8	0.917
2009	347	0.279	-1.8	0.918
2009	348	0.275	-1.8	0.919
2009	349	0.27	-1.8	0.927
2009	350	0.266	-1.8	0.935
2009	351	0.262	-1.8	0.94
2009	352	0.258	-1.8	0.933
2009	353	0.254	-1.8	0.935
2009	354	0.25	-1.8	0.926
2009	355	0.247	-1.8	0.937
2009	356	0.245	-1.8	0.849
2009	357	0.242	-1.8	0.783
2009	358	0.239	-1.8	0.796
2009	359	0.236	-1.8	0.809
2009	360	0.233	-1.8	0.833
2009	361	0.231	-1.8	0.863
2009	362	0.232	-1.8	0.849
2009	363	0.23	-1.8	0.83
2009	364	0.226	-1.8	0.823
2009	365	0.222	-1.8	0.801
2010	1	0.219	-1.8	0.829
2010	2	0.215	-1.8	0.847
2010	3	0.211	-1.8	0.839
2010	4	0.208	-1.8	0.871
2010	5	0.204	-1.8	0.887
2010	6	0.201	-1.8	0.915
2010	7	0.198	-1.8	0.95
2010	8	0.195	-1.8	0.953
2010	9	0.192	-1.8	0.91
2010	10	0.19	-1.8	0.924
2010	11	0.187	-1.8	0.929
2010	12	0.185	-1.8	0.931
2010	13	0.183	-1.8	0.926
2010	14	0.181	-1.8	0.951
2010	15	0.179	-1.8	0.936
2010	16	0.177	-1.8	0.929
2010	17	0.175	-1.8	0.925
2010	18	0.174	-1.8	0.929
2010	19	0.173	-1.8	0.934
2010	20	0.173	-1.8	0.947
2010	21	0.173	-1.8	0.962
2010	22	0.172	-1.8	0.957
2010	23	0.171	-1.8	0.947
2010	24	0.167	-1.8	0.922
2010	25	0.166	-1.8	0.905
2010	26	0.165	-1.8	0.899
2010	27	0.163	-1.8	0.894
2010	28	0.163	-1.8	0.911
2010	29	0.166	-1.8	0.933
2010	30	0.172	-1.8	0.92
2010	31	0.171	-1.8	0.872
2010	32	0.169	-1.8	0.883
2010	33	0.166	-1.8	0.921
2010	34	0.164	-1.8	0.935
2010	35	0.161	-1.8	0.923
2010	36	0.159	-1.8	0.942
2010	37	0.157	-1.8	0.95
2010	38	0.155	-1.8	0.942
2010	39	0.154	-1.8	0.956
2010	40	0.152	-1.8	0.981
2010	41	0.151	-1.8	0.994
2010	42	0.149	-1.8	0.984
2010	43	0.148	-1.8	0.95
2010	44	0.148	-1.8	0.942
2010	45	0.148	-1.8	0.933
2010	46	0.149	-1.8	0.948
2010	47	0.149	-1.8	0.962
2010	48	0.148	-1.8	0.963
2010	49	0.148	-1.8	0.967
2010	50	0.147	-1.8	0.972
2010	51	0.147	-1.8	0.966
2010	52	0.147	-1.8	0.964
2010	53	0.146	-1.8	0.957
2010	54	0.145	-1.8	0.958
2010	55	0.143	-1.8	0.957
2010	56	0.142	-1.8	0.974
2010	57	0.141	-1.8	0.978
2010	58	0.139	-1.8	0.987
2010	59	0.138	-1.8	0.997
2010	60	0.136	-1.8	1
2010	61	0.135	-1.8	1
2010	62	0.134	-1.8	1
2010	63	0.133	-1.8	0.998
2010	64	0.131	-1.8	0.998
2010	65	0.13	-1.8	0.996
2010	66	0.129	-1.8	0.976
2010	67	0.128	-1.8	0.975
2010	68	0.127	-1.8	0.985
2010	69	0.126	-1.8	0.986
2010	70	0.125	-1.8	0.987
2010	71	0.124	-1.8	0.968
2010	72	0.123	-1.8	0.961
2010	73	0.122	-1.8	0.981
2010	74	0.122	-1.8	0.994
2010	75	0.121	-1.8	0.99
2010	76	0.12	-1.8	0.986
2010	77	0.119	-1.8	0.984
2010	78	0.118	-1.8	0.966
2010	79	0.118	-1.8	0.97
2010	80	0.117	-1.8	0.944
2010	81	0.116	-1.8	0.946
2010	82	0.116	-1.8	0.954
2010	83	0.115	-1.8	0.957
2010	84	0.114	-1.8	0.95
2010	85	0.113	-1.8	0.95
2010	86	0.113	-1.8	0.96
2010	87	0.112	-1.8	0.972
2010	88	0.111	-1.8	0.98
2010	89	0.11	-1.8	0.969
2010	90	0.109	-1.8	0.981
2010	91	0.108	-1.8	0.99
2010	92	0.107	-1.8	0.98
2010	93	0.107	-1.8	0.986
2010	94	0.106	-1.8	0.982
2010	95	0.105	-1.8	0.996
2010	96	0.104	-1.8	1
2010	97	0.103	-1.8	1
2010	98	0.103	-1.8	0.997
2010	99	0.102	-1.8	0.999
2010	100	0.101	-1.8	0.996
2010	101	0.1	-1.8	0.99
2010	102	0.1	-1.8	0.967
2010	103	0.1	-1.8	0.958
2010	104	0.099	-1.8	0.948
2010	105	0.098	-1.8	0.951
2010	106	0.098	-1.8	0.948
2010	107	0.097	-1.8	0.964
2010	108	0.097	-1.8	0.987
2010	109	0.097	-1.8	0.991
2010	110	0.096	-1.8	0.992
2010	111	0.096	-1.8	0.995
2010	112	0.095	-1.8	0.871
2010	113	0.095	-1.8	0.995
2010	114	0.094	-1.8	0.995
2010	115	0.094	-1.8	0.993
2010	116	0.093	-1.8	0.98
2010	117	0.093	-1.8	0.97
2010	118	0.093	-1.8	0.963
2010	119	0.092	-1.799	0.933
2010	120	0.092	-1.799	0.919
2010	121	0.091	-1.798	0.915
2010	122	0.091	-1.799	0.929
2010	123	0.091	-1.8	0.926
2010	124	0.09	-1.8	0.934
2010	125	0.09	-1.8	0.957
2010	126	0.09	-1.8	0.977
2010	127	0.089	-1.8	0.983
2010	128	0.089	-1.8	0.986
2010	129	0.088	-1.8	0.982
2010	130	0.087	-1.8	0.955
2010	131	0.087	-1.8	0.955
2010	132	0.087	-1.8	0.979
2010	133	0.086	-1.8	0.963
2010	134	0.086	-1.8	0.962
2010	135	0.085	-1.8	0.862
2010	136	0.085	-1.8	0.865
2010	137	0.084	-1.8	0.875
2010	138	0.084	-1.8	0.898
2010	139	0.084	-1.8	0.86
2010	140	0.083	-1.8	0.839
2010	141	0.083	-1.8	0.834
2010	142	0.083	-1.8	0.779
2010	143	0.083	-1.8	0.653
2010	144	0.082	-1.8	0.656
2010	145	0.082	-1.799	0.653
2010	146	0.082	-1.796	0.689
2010	147	0.081	-1.79	0.745
2010	148	0.081	-1.783	0.722
2010	149	0.08	-1.78	0.703
2010	150	0.08	-1.782	0.32
2010	151	0.079	-1.79	0.712
2010	152	0.079	-1.793	0.712
2010	153	0.079	-1.796	0.32
2010	154	0.079	-1.797	0.316
2010	155	0.079	-1.796	0.317
2010	156	0.08	-1.794	0.354
2010	157	0.08	-1.749	0.522
2010	158	0.08	-1.679	0.318
2010	159	0.081	-1.649	0.313
2010	160	0.084	-1.666	0.278
2010	161	0.088	-1.685	0.264
2010	162	0.093	-1.696	0.232
2010	163	0.1	-1.719	0.219
2010	164	0.108	-1.747	0.197
2010	165	0.116	-1.734	0.224
2010	166	0.125	-1.684	0.245
2010	167	0.134	-1.594	0.236
2010	168	0.145	-1.509	0.227
2010	169	0.157	-1.412	0.23
2010	170	0.172	-1.336	0.222
2010	171	0.19	-1.273	0.221
2010	172	0.208	-1.185	0.232
2010	173	0.228	-1.088	0.247
2010	174	0.251	-0.964	0.242
2010	175	0.275	-0.825	0.23
2010	176	0.298	-0.735	0.237
2010	177	0.319	-0.697	0.238
2010	178	0.336	-0.698	0.234
2010	179	0.355	-0.647	0.244
2010	180	0.376	-0.505	0.261
2010	181	0.398	-0.389	0.218
2010	182	0.42	-0.288	0.205
2010	183	0.445	-0.142	0.205
2010	184	0.47	0.011	0.194
2010	185	0.496	0.158	0.19
2010	186	0.518	0.202	0.205
2010	187	0.539	0.221	0.186
2010	188	0.556	0.207	0.207
2010	189	0.562	0.061	0.179
2010	190	0.558	-0.19	0.167
2010	191	0.566	-0.202	0.151
2010	192	0.581	-0.102	0.162
2010	193	0.59	-0.076	0.153
2010	194	0.59	-0.179	0.158
2010	195	0.582	-0.334	0.167
2010	196	0.571	-0.476	0.169
2010	197	0.564	-0.564	0.153
2010	198	0.559	-0.633	0.148
2010	199	0.557	-0.688	0.138
2010	200	0.562	-0.647	0.141
2010	201	0.577	-0.478	0.14
2010	202	0.588	-0.248	0.122
2010	203	0.595	-0.074	0.122
2010	204	0.601	0.04	0.109
2010	205	0.605	0.147	0.095
2010	206	0.611	0.54	0.092
2010	207	0.616	0.828	0.086
2010	208	0.619	1.452	0.081
2010	209	0.621	2.142	0.007
2010	210	0.623	2.55	0.007
2010	211	0.624	2.921	0.012
2010	212	0.623	3.186	0.011
2010	213	0.615	3.217	0.004
2010	214	0.6	3.189	0.005
2010	215	0.56	2.836	0.003
2010	216	0.528	2.703	0.002
2010	217	0.506	2.77	0.002
2010	218	0.49	2.832	0.001
2010	219	0.482	2.829	0.001
2010	220	0.5	3.075	0.001
2010	221	0.536	3.579	0.001
2010	222	0.566	4.03	0.002
2010	223	0.584	4.39	0.002
2010	224	0.596	4.703	0.001
2010	225	0.602	5.009	0.001
2010	226	0.606	5.279	0.001
2010	227	0.618	5.761	0
2010	228	0.633	6.175	0.001
2010	229	0.64	6.301	0
2010	230	0.642	6.372	0
2010	231	0.635	6.372	0
2010	232	0.632	6.319	0
2010	233	0.628	6.252	0
2010	234	0.623	6.172	0
2010	235	0.617	6.171	0
2010	236	0.611	6.226	0
2010	237	0.613	6.33	0
2010	238	0.625	6.57	0
2010	239	0.638	6.815	0
2010	240	0.649	6.979	0
2010	241	0.656	7.022	0
2010	242	0.651	6.89	0
2010	243	0.639	6.718	0
2010	244	0.627	6.618	0
2010	245	0.617	6.564	0
2010	246	0.617	6.638	0
2010	247	0.633	6.877	0
2010	248	0.658	6.991	0
2010	249	0.68	6.897	0
2010	250	0.702	6.81	0
2010	251	0.717	6.707	0
2010	252	0.724	6.64	0
2010	253	0.728	6.559	0
2010	254	0.736	6.495	0
2010	255	0.758	6.465	0
2010	256	0.788	6.439	0
2010	257	0.812	6.363	0
2010	258	0.835	6.171	0
2010	259	0.847	6.028	0
2010	260	0.844	6.016	0
2010	261	0.838	5.978	0
2010	262	0.831	5.9	0
2010	263	0.824	5.781	0
2010	264	0.821	5.587	0
2010	265	0.815	5.372	0
2010	266	0.808	5.217	0
2010	267	0.807	5.072	0
2010	268	0.8	4.717	0
2010	269	0.786	4.291	0
2010	270	0.776	3.749	0
2010	271	0.768	3.131	0
2010	272	0.767	2.719	0
2010	273	0.772	2.65	0
2010	274	0.769	2.472	0
2010	275	0.756	2.218	0
2010	276	0.734	2.208	0
2010	277	0.712	2.207	0
2010	278	0.702	2.162	0
2010	279	0.694	1.978	0.001
2010	280	0.685	1.709	0
2010	281	0.676	1.378	0
2010	282	0.666	1.07	0
2010	283	0.656	0.792	0
2010	284	0.649	0.459	0
2010	285	0.645	0.123	0.003
2010	286	0.64	-0.185	0.001
2010	287	0.641	-0.419	0.004
2010	288	0.64	-0.724	0.011
2010	289	0.637	-1.099	0.036
2010	290	0.63	-1.434	0.058
2010	291	0.634	-1.084	0.037
2010	292	0.647	-1.179	0.035
2010	293	0.66	-1.305	0.027
2010	294	0.656	-1.401	0.048
2010	295	0.651	-1.511	0.088
2010	296	0.651	-1.657	0.095
2010	297	0.654	-1.784	0.087
2010	298	0.656	-1.799	0.132
2010	299	0.655	-1.798	0.148
2010	300	0.652	-1.799	0.083
2010	301	0.648	-1.8	0.148
2010	302	0.64	-1.8	0.189
2010	303	0.631	-1.8	0.202
2010	304	0.624	-1.8	0.12
2010	305	0.615	-1.8	0.162
2010	306	0.604	-1.8	0.371
2010	307	0.591	-1.8	0.512
2010	308	0.579	-1.8	0.633
2010	309	0.568	-1.8	0.507
2010	310	0.553	-1.8	0.3
2010	311	0.537	-1.8	0.295
2010	312	0.522	-1.8	0.354
2010	313	0.508	-1.8	0.359
2010	314	0.496	-1.8	0.387
2010	315	0.483	-1.8	0.512
2010	316	0.467	-1.8	0.609
2010	317	0.45	-1.8	0.684
2010	318	0.432	-1.8	0.767
2010	319	0.417	-1.8	0.793
2010	320	0.404	-1.8	0.819
2010	321	0.394	-1.8	0.797
2010	322	0.385	-1.8	0.717
2010	323	0.375	-1.8	0.625
2010	324	0.363	-1.8	0.703
2010	325	0.352	-1.8	0.738
2010	326	0.345	-1.8	0.707
2010	327	0.336	-1.8	0.56
2010	328	0.331	-1.8	0.6
2010	329	0.324	-1.8	0.599
2010	330	0.316	-1.8	0.663
2010	331	0.31	-1.8	0.72
2010	332	0.305	-1.8	0.765
2010	333	0.301	-1.8	0.828
2010	334	0.296	-1.8	0.868
2010	335	0.293	-1.8	0.913
2010	336	0.289	-1.8	0.95
2010	337	0.282	-1.8	0.911
2010	338	0.272	-1.8	0.916
2010	339	0.262	-1.8	0.842
2010	340	0.256	-1.8	0.811
2010	341	0.25	-1.8	0.822
2010	342	0.246	-1.8	0.795
2010	343	0.242	-1.8	0.808
2010	344	0.238	-1.8	0.823
2010	345	0.233	-1.8	0.91
2010	346	0.229	-1.8	0.921
2010	347	0.225	-1.8	0.921
2010	348	0.221	-1.8	0.907
2010	349	0.218	-1.8	0.908
2010	350	0.214	-1.8	0.899
2010	351	0.212	-1.8	0.914
2010	352	0.21	-1.8	0.917
2010	353	0.209	-1.8	0.918
2010	354	0.208	-1.8	0.894
2010	355	0.207	-1.8	0.862
2010	356	0.203	-1.8	0.904
2010	357	0.2	-1.8	0.901
2010	358	0.197	-1.8	0.904
2010	359	0.195	-1.8	0.927
2010	360	0.195	-1.8	0.944
2010	361	0.197	-1.8	0.957
2010	362	0.2	-1.8	0.974
2010	363	0.201	-1.8	0.982
2010	364	0.2	-1.8	0.982
2010	365	0.2	-1.8	0.983
2011	1	0.199	-1.8	0.984
2011	2	0.2	-1.8	0.973
2011	3	0.201	-1.8	0.944
2011	4	0.198	-1.8	0.87
2011	5	0.194	-1.8	0.843
2011	6	0.19	-1.8	0.818
2011	7	0.187	-1.8	0.844
2011	8	0.186	-1.8	0.876
2011	9	0.185	-1.8	0.912
2011	10	0.181	-1.8	0.918
2011	11	0.178	-1.8	0.842
2011	12	0.176	-1.8	0.878
2011	13	0.174	-1.8	0.902
2011	14	0.172	-1.8	0.916
2011	15	0.17	-1.8	0.921
2011	16	0.168	-1.8	0.934
2011	17	0.166	-1.8	0.946
2011	18	0.164	-1.8	0.94
2011	19	0.162	-1.8	0.897
2011	20	0.16	-1.8	0.89
2011	21	0.158	-1.8	0.919
2011	22	0.156	-1.8	0.927
2011	23	0.155	-1.8	0.947
2011	24	0.153	-1.8	0.95
2011	25	0.152	-1.8	0.948
2011	26	0.151	-1.8	0.943
2011	27	0.15	-1.8	0.951
2011	28	0.148	-1.8	0.954
2011	29	0.147	-1.8	0.954
2011	30	0.145	-1.8	0.899
2011	31	0.144	-1.8	0.87
2011	32	0.143	-1.8	0.883
2011	33	0.142	-1.8	0.888
2011	34	0.141	-1.8	0.914
2011	35	0.14	-1.8	0.934
2011	36	0.138	-1.8	0.942
2011	37	0.137	-1.8	0.945
2011	38	0.136	-1.8	0.904
2011	39	0.135	-1.8	0.896
2011	40	0.134	-1.8	0.88
2011	41	0.133	-1.8	0.895
2011	42	0.132	-1.8	0.904
2011	43	0.131	-1.8	0.909
2011	44	0.13	-1.8	0.928
2011	45	0.129	-1.8	0.922
2011	46	0.128	-1.8	0.919
2011	47	0.127	-1.8	0.918
2011	48	0.126	-1.8	0.916
2011	49	0.126	-1.8	0.92
2011	50	0.125	-1.8	0.895
2011	51	0.125	-1.8	0.895
2011	52	0.125	-1.8	0.908
2011	53	0.124	-1.8	0.936
2011	54	0.124	-1.8	0.922
2011	55	0.125	-1.8	0.903
2011	56	0.127	-1.8	0.887
2011	57	0.129	-1.8	0.875
2011	58	0.129	-1.8	0.887
2011	59	0.129	-1.8	0.917
2011	60	0.129	-1.8	0.928
2011	61	0.129	-1.8	0.931
2011	62	0.129	-1.8	0.911
2011	63	0.128	-1.8	0.91
2011	64	0.128	-1.8	0.906
2011	65	0.128	-1.8	0.928
2011	66	0.128	-1.8	0.951
2011	67	0.128	-1.8	0.973
2011	68	0.128	-1.8	0.978
2011	69	0.128	-1.8	0.98
2011	70	0.129	-1.8	0.957
2011	71	0.129	-1.8	0.953
2011	72	0.129	-1.8	0.966
2011	73	0.13	-1.8	0.972
2011	74	0.13	-1.8	0.97
2011	75	0.13	-1.8	0.958
2011	76	0.13	-1.8	0.966
2011	77	0.13	-1.8	0.965
2011	78	0.13	-1.8	0.957
2011	79	0.13	-1.8	0.95
2011	80	0.13	-1.8	0.947
2011	81	0.13	-1.8	0.942
2011	82	0.13	-1.8	0.94
2011	83	0.13	-1.8	0.945
2011	84	0.13	-1.8	0.947
2011	85	0.13	-1.8	0.953
2011	86	0.129	-1.8	0.963
2011	87	0.129	-1.8	0.973
2011	88	0.129	-1.8	0.985
2011	89	0.129	-1.8	0.972
2011	90	0.128	-1.8	0.954
2011	91	0.128	-1.8	0.94
2011	92	0.128	-1.8	0.94
2011	93	0.128	-1.8	0.934
2011	94	0.128	-1.8	0.941
2011	95	0.127	-1.8	0.951
2011	96	0.126	-1.8	0.94
2011	97	0.126	-1.8	0.935
2011	98	0.125	-1.8	0.938
2011	99	0.125	-1.8	0.932
2011	100	0.124	-1.8	0.935
2011	101	0.123	-1.8	0.937
2011	102	0.122	-1.8	0.933
2011	103	0.122	-1.8	0.923
2011	104	0.121	-1.8	0.925
2011	105	0.12	-1.8	0.928
2011	106	0.119	-1.8	0.931
2011	107	0.119	-1.8	0.938
2011	108	0.118	-1.8	0.948
2011	109	0.118	-1.8	0.951
2011	110	0.117	-1.8	0.941
2011	111	0.116	-1.8	0.959
2011	112	0.116	-1.8	0.978
2011	113	0.115	-1.8	0.969
2011	114	0.114	-1.8	0.972
2011	115	0.114	-1.8	0.972
2011	116	0.113	-1.8	0.976
2011	117	0.112	-1.8	0.988
2011	118	0.111	-1.8	0.994
2011	119	0.111	-1.8	0.988
2011	120	0.11	-1.8	0.987
2011	121	0.11	-1.8	0.989
2011	122	0.109	-1.8	0.995
2011	123	0.109	-1.8	0.999
2011	124	0.109	-1.8	1
2011	125	0.108	-1.8	0.998
2011	126	0.108	-1.8	0.998
2011	127	0.108	-1.8	0.987
2011	128	0.107	-1.8	0.952
2011	129	0.107	-1.8	0.971
2011	130	0.106	-1.8	0.99
2011	131	0.106	-1.8	0.996
2011	132	0.105	-1.8	0.999
2011	133	0.105	-1.799	0.999
2011	134	0.106	-1.798	0.97
2011	135	0.106	-1.794	0.925
2011	136	0.106	-1.793	0.888
2011	137	0.105	-1.788	0.883
2011	138	0.105	-1.777	0.877
2011	139	0.105	-1.773	0.89
2011	140	0.105	-1.767	0.508
2011	141	0.106	-1.759	0.716
2011	142	0.107	-1.746	0.664
2011	143	0.108	-1.73	0.715
2011	144	0.11	-1.718	0.717
2011	145	0.112	-1.709	0.467
2011	146	0.114	-1.697	0.531
2011	147	0.117	-1.692	0.497
2011	148	0.12	-1.705	0.545
2011	149	0.124	-1.723	0.597
2011	150	0.128	-1.731	0.581
2011	151	0.132	-1.738	0.472
2011	152	0.135	-1.757	0.273
2011	153	0.133	-1.786	0.3
2011	154	0.135	-1.792	0.588
2011	155	0.141	-1.794	0.471
2011	156	0.148	-1.785	0.324
2011	157	0.155	-1.773	0.324
2011	158	0.159	-1.76	0.292
2011	159	0.162	-1.753	0.296
2011	160	0.169	-1.765	0.297
2011	161	0.178	-1.722	0.313
2011	162	0.185	-1.654	0.309
2011	163	0.196	-1.612	0.307
2011	164	0.213	-1.571	0.311
2011	165	0.234	-1.509	0.282
2011	166	0.255	-1.439	0.3
2011	167	0.276	-1.548	0.276
2011	168	0.297	-1.621	0.252
2011	169	0.317	-1.625	0.242
2011	170	0.339	-1.59	0.237
2011	171	0.362	-1.514	0.245
2011	172	0.383	-1.411	0.219
2011	173	0.402	-1.318	0.218
2011	174	0.423	-1.205	0.211
2011	175	0.443	-1.037	0.215
2011	176	0.451	-0.942	0.206
2011	177	0.479	-0.813	0.19
2011	178	0.506	-0.664	0.178
2011	179	0.517	-0.657	0.164
2011	180	0.534	-0.723	0.151
2011	181	0.56	-0.522	0.156
2011	182	0.592	-0.413	0.158
2011	183	0.62	-0.439	0.152
2011	184	0.655	-0.428	0.145
2011	185	0.695	-0.351	0.139
2011	186	0.73	-0.225	0.138
2011	187	0.764	-0.062	0.128
2011	188	0.788	0.076	0.117
2011	189	0.816	0.194	0.103
2011	190	0.857	0.331	0.087
2011	191	0.896	0.545	0.073
2011	192	0.928	0.773	0.042
2011	193	0.962	1.08	0.005
2011	194	0.988	1.38	0.002
2011	195	1.004	1.601	0
2011	196	1.029	2.008	0
2011	197	1.055	2.564	0
2011	198	1.075	2.877	0
2011	199	1.086	2.983	0
2011	200	1.094	3.112	0
2011	201	1.096	3.19	0
2011	202	1.11	3.169	0
2011	203	1.128	3.181	0
2011	204	1.144	3.25	0
2011	205	1.156	3.336	0
2011	206	1.166	3.399	0
2011	207	1.171	3.466	0
2011	208	1.172	3.561	0
2011	209	1.17	3.664	0
2011	210	1.163	3.78	0
2011	211	1.149	3.852	0
2011	212	1.126	3.823	0
2011	213	1.099	3.819	0
2011	214	1.066	3.791	0
2011	215	1.034	3.807	0
2011	216	1.012	4.062	0
2011	217	0.991	4.472	0
2011	218	0.957	4.874	0
2011	219	0.938	5.083	0
2011	220	0.927	5.253	0
2011	221	0.914	5.432	0
2011	222	0.9	5.653	0
2011	223	0.883	5.86	0
2011	224	0.877	6.203	0
2011	225	0.877	6.675	0
2011	226	0.875	6.923	0
2011	227	0.878	6.975	0
2011	228	0.876	6.933	0
2011	229	0.869	6.874	0
2011	230	0.866	6.823	0
2011	231	0.871	6.805	0
2011	232	0.886	6.897	0
2011	233	0.892	6.92	0
2011	234	0.888	6.76	0
2011	235	0.886	6.614	0
2011	236	0.888	6.526	0
2011	237	0.893	6.543	0
2011	238	0.902	6.674	0
2011	239	0.922	6.967	0
2011	240	0.942	7.181	0
2011	241	0.959	7.254	0
2011	242	0.972	7.252	0
2011	243	0.98	7.221	0
2011	244	0.983	7.216	0
2011	245	0.982	7.162	0
2011	246	0.978	7.108	0
2011	247	0.97	7.002	0
2011	248	0.962	6.843	0
2011	249	0.953	6.563	0
2011	250	0.945	6.231	0
2011	251	0.936	5.983	0
2011	252	0.932	5.745	0
2011	253	0.935	5.504	0
2011	254	0.941	5.356	0
2011	255	0.902	5.143	0
2011	256	0.855	5.067	0
2011	257	0.844	5.124	0
2011	258	0.849	5.227	0
2011	259	0.87	5.278	0
2011	260	0.905	5.141	0
2011	261	0.954	4.852	0
2011	262	0.982	4.708	0.001
2011	263	0.993	4.573	0
2011	264	1	4.491	0
2011	265	1.009	4.668	0
2011	266	1.001	4.407	0
2011	267	0.999	4.114	0
2011	268	1.001	3.822	0
2011	269	1.005	3.557	0
2011	270	1.008	3.306	0
2011	271	1.016	3.084	0
2011	272	1.029	2.914	0.001
2011	273	1.041	2.71	0
2011	274	1.054	2.317	0
2011	275	1.063	1.881	0
2011	276	1.065	1.652	0
2011	277	1.064	1.548	0
2011	278	1.065	1.422	0
2011	279	1.067	1.227	0
2011	280	1.069	1.048	0.002
2011	281	1.071	0.936	0.004
2011	282	1.072	0.815	0
2011	283	1.072	0.675	0
2011	284	1.073	0.511	0.004
2011	285	1.072	0.341	0.002
2011	286	1.056	0.424	0.007
2011	287	1.069	0.168	0.003
2011	288	1.091	-0.163	0.009
2011	289	1.11	-0.487	0.009
2011	290	1.114	-0.658	0.014
2011	291	1.106	-0.719	0.015
2011	292	1.101	-0.784	0.012
2011	293	1.097	-0.881	0.014
2011	294	1.092	-0.989	0.005
2011	295	1.085	-1.108	0.013
2011	296	1.073	-1.325	0.019
2011	297	1.058	-1.677	0.033
2011	298	1.043	-1.799	0.052
2011	299	1.038	-1.8	0.09
2011	300	1.031	-1.8	0.11
2011	301	1.011	-1.8	0.121
2011	302	0.993	-1.8	0.185
2011	303	0.975	-1.8	0.262
2011	304	0.954	-1.8	0.448
2011	305	0.918	-1.8	0.584
2011	306	0.868	-1.8	0.635
2011	307	0.822	-1.8	0.673
2011	308	0.786	-1.8	0.67
2011	309	0.76	-1.8	0.69
2011	310	0.737	-1.8	0.763
2011	311	0.714	-1.8	0.822
2011	312	0.691	-1.8	0.821
2011	313	0.67	-1.8	0.839
2011	314	0.648	-1.8	0.812
2011	315	0.626	-1.8	0.711
2011	316	0.604	-1.8	0.742
2011	317	0.587	-1.8	0.814
2011	318	0.578	-1.8	0.879
2011	319	0.566	-1.8	0.93
2011	320	0.548	-1.8	0.935
2011	321	0.527	-1.8	0.946
2011	322	0.508	-1.8	0.965
2011	323	0.492	-1.8	0.985
2011	324	0.48	-1.8	0.991
2011	325	0.467	-1.8	0.973
2011	326	0.455	-1.8	0.976
2011	327	0.444	-1.8	0.978
2011	328	0.436	-1.8	0.985
2011	329	0.429	-1.8	0.986
2011	330	0.422	-1.8	0.997
2011	331	0.414	-1.8	0.997
2011	332	0.404	-1.8	0.997
2011	333	0.396	-1.8	0.997
2011	334	0.387	-1.8	0.999
2011	335	0.379	-1.8	0.998
2011	336	0.373	-1.8	0.999
2011	337	0.364	-1.8	0.999
2011	338	0.359	-1.8	0.99
2011	339	0.36	-1.8	0.954
2011	340	0.351	-1.8	0.889
2011	341	0.339	-1.8	0.928
2011	342	0.33	-1.8	0.943
2011	343	0.322	-1.8	0.912
2011	344	0.316	-1.8	0.928
2011	345	0.31	-1.8	0.952
2011	346	0.306	-1.8	0.934
2011	347	0.302	-1.8	0.922
2011	348	0.297	-1.8	0.946
2011	349	0.291	-1.8	0.953
2011	350	0.287	-1.8	0.96
2011	351	0.283	-1.8	0.966
2011	352	0.281	-1.8	0.976
2011	353	0.281	-1.8	0.972
2011	354	0.28	-1.8	0.966
2011	355	0.275	-1.8	0.973
2011	356	0.269	-1.8	0.982
2011	357	0.264	-1.8	0.987
2011	358	0.26	-1.8	0.984
2011	359	0.257	-1.8	0.985
2011	360	0.255	-1.8	0.987
2011	361	0.254	-1.8	0.991
2011	362	0.253	-1.8	0.998
2011	363	0.251	-1.8	0.98
2011	364	0.248	-1.8	0.98
2011	365	0.245	-1.8	0.984
2012	1	0.241	-1.8	0.993
2012	2	0.237	-1.8	0.996
2012	3	0.233	-1.8	0.99
2012	4	0.23	-1.8	0.988
2012	5	0.227	-1.8	0.987
2012	6	0.224	-1.8	0.978
2012	7	0.221	-1.8	0.981
2012	8	0.217	-1.8	0.975
2012	9	0.214	-1.8	0.969
2012	10	0.211	-1.8	0.959
2012	11	0.208	-1.8	0.956
2012	12	0.205	-1.8	0.961
2012	13	0.203	-1.8	0.981
2012	14	0.2	-1.8	0.975
2012	15	0.197	-1.8	0.96
2012	16	0.195	-1.8	0.961
2012	17	0.193	-1.8	0.967
2012	18	0.191	-1.8	0.967
2012	19	0.189	-1.8	0.959
2012	20	0.187	-1.8	0.989
2012	21	0.185	-1.8	0.993
2012	22	0.183	-1.8	0.992
2012	23	0.182	-1.8	0.995
2012	24	0.181	-1.8	0.992
2012	25	0.18	-1.8	0.99
2012	26	0.18	-1.8	0.991
2012	27	0.179	-1.8	0.991
2012	28	0.177	-1.8	0.987
2012	29	0.174	-1.8	0.983
2012	30	0.172	-1.8	0.973
2012	31	0.17	-1.8	0.977
2012	32	0.169	-1.8	0.99
2012	33	0.167	-1.8	0.99
2012	34	0.166	-1.8	0.995
2012	35	0.166	-1.8	0.988
2012	36	0.164	-1.8	0.983
2012	37	0.163	-1.8	0.967
2012	38	0.161	-1.8	0.96
2012	39	0.16	-1.8	0.951
2012	40	0.159	-1.8	0.923
2012	41	0.158	-1.8	0.932
2012	42	0.157	-1.8	0.963
2012	43	0.156	-1.8	0.983
2012	44	0.155	-1.8	0.986
2012	45	0.154	-1.8	0.991
2012	46	0.153	-1.8	0.996
2012	47	0.152	-1.8	0.992
2012	48	0.152	-1.8	0.994
2012	49	0.151	-1.8	0.993
2012	50	0.15	-1.8	0.996
2012	51	0.149	-1.8	0.991
2012	52	0.148	-1.8	0.991
2012	53	0.148	-1.8	0.981
2012	54	0.147	-1.8	0.987
2012	55	0.146	-1.8	0.997
2012	56	0.145	-1.8	0.989
2012	57	0.144	-1.8	0.986
2012	58	0.143	-1.8	0.985
2012	59	0.143	-1.8	0.983
2012	60	0.142	-1.8	0.983
2012	61	0.142	-1.8	0.981
2012	62	0.141	-1.8	0.982
2012	63	0.14	-1.8	0.981
2012	64	0.14	-1.8	0.986
2012	65	0.139	-1.8	0.986
2012	66	0.138	-1.8	0.982
2012	67	0.137	-1.8	0.977
2012	68	0.136	-1.8	0.974
2012	69	0.135	-1.8	0.97
2012	70	0.134	-1.8	0.971
2012	71	0.133	-1.8	0.972
2012	72	0.132	-1.8	0.978
2012	73	0.132	-1.8	0.99
2012	74	0.131	-1.8	0.994
2012	75	0.13	-1.8	0.993
2012	76	0.129	-1.8	0.993
2012	77	0.129	-1.8	0.994
2012	78	0.128	-1.8	0.993
2012	79	0.128	-1.8	0.996
2012	80	0.127	-1.8	0.995
2012	81	0.127	-1.8	0.993
2012	82	0.127	-1.8	0.993
2012	83	0.126	-1.8	0.994
2012	84	0.127	-1.8	0.996
2012	85	0.127	-1.8	0.978
2012	86	0.127	-1.8	0.985
2012	87	0.126	-1.8	0.993
2012	88	0.126	-1.8	0.992
2012	89	0.125	-1.8	0.989
2012	90	0.124	-1.8	0.993
2012	91	0.123	-1.8	0.99
2012	92	0.122	-1.8	0.994
2012	93	0.122	-1.8	0.997
2012	94	0.121	-1.8	0.997
2012	95	0.12	-1.8	0.999
2012	96	0.119	-1.8	1
2012	97	0.118	-1.8	1
2012	98	0.118	-1.8	0.992
2012	99	0.117	-1.8	0.99
2012	100	0.116	-1.8	0.989
2012	101	0.116	-1.8	0.994
2012	102	0.115	-1.8	0.995
2012	103	0.115	-1.8	0.998
2012	104	0.114	-1.8	0.999
2012	105	0.114	-1.8	0.986
2012	106	0.114	-1.8	0.95
2012	107	0.113	-1.8	0.904
2012	108	0.113	-1.8	0.915
2012	109	0.113	-1.8	0.947
2012	110	0.112	-1.8	0.967
2012	111	0.112	-1.8	0.984
2012	112	0.111	-1.8	0.99
2012	113	0.11	-1.8	0.998
2012	114	0.11	-1.8	1
2012	115	0.109	-1.8	1
2012	116	0.109	-1.8	1
2012	117	0.108	-1.8	1
2012	118	0.107	-1.8	0.992
2012	119	0.107	-1.8	0.989
2012	120	0.106	-1.8	0.995
2012	121	0.106	-1.8	0.998
2012	122	0.105	-1.8	0.996
2012	123	0.105	-1.8	0.989
2012	124	0.104	-1.8	0.994
2012	125	0.104	-1.8	0.982
2012	126	0.104	-1.8	0.979
2012	127	0.103	-1.8	0.979
2012	128	0.103	-1.8	0.98
2012	129	0.102	-1.8	0.967
2012	130	0.102	-1.8	0.968
2012	131	0.101	-1.8	0.979
2012	132	0.101	-1.8	0.983
2012	133	0.101	-1.8	0.945
2012	134	0.1	-1.8	0.919
2012	135	0.1	-1.8	0.937
2012	136	0.099	-1.8	0.946
2012	137	0.099	-1.8	0.95
2012	138	0.098	-1.798	0.954
2012	139	0.098	-1.795	0.941
2012	140	0.097	-1.791	0.865
2012	141	0.097	-1.786	0.884
2012	142	0.097	-1.779	0.622
2012	143	0.098	-1.769	0.577
2012	144	0.098	-1.753	0.513
2012	145	0.1	-1.73	0.524
2012	146	0.102	-1.719	0.537
2012	147	0.104	-1.708	0.594
2012	148	0.107	-1.702	0.651
2012	149	0.109	-1.708	0.788
2012	150	0.112	-1.717	0.694
2012	151	0.115	-1.72	0.693
2012	152	0.118	-1.723	0.549
2012	153	0.122	-1.719	0.697
2012	154	0.126	-1.712	0.433
2012	155	0.13	-1.705	0.411
2012	156	0.133	-1.711	0.477
2012	157	0.134	-1.699	0.319
2012	158	0.134	-1.701	0.312
2012	159	0.134	-1.69	0.287
2012	160	0.135	-1.669	0.261
2012	161	0.138	-1.66	0.225
2012	162	0.145	-1.64	0.178
2012	163	0.154	-1.553	0.155
2012	164	0.159	-1.499	0.177
2012	165	0.164	-1.544	0.186
2012	166	0.17	-1.453	0.189
2012	167	0.175	-1.359	0.191
2012	168	0.181	-1.233	0.21
2012	169	0.189	-1.261	0.213
2012	170	0.201	-1.349	0.244
2012	171	0.213	-1.487	0.258
2012	172	0.226	-1.577	0.214
2012	173	0.237	-1.628	0.217
2012	174	0.249	-1.652	0.236
2012	175	0.263	-1.623	0.247
2012	176	0.279	-1.603	0.246
2012	177	0.296	-1.589	0.244
2012	178	0.313	-1.605	0.226
2012	179	0.33	-1.545	0.229
2012	180	0.35	-1.41	0.235
2012	181	0.373	-1.253	0.233
2012	182	0.399	-1.06	0.227
2012	183	0.431	-0.85	0.231
2012	184	0.471	-0.615	0.24
2012	185	0.504	-0.445	0.212
2012	186	0.53	-0.282	0.196
2012	187	0.549	-0.198	0.168
2012	188	0.57	-0.088	0.161
2012	189	0.59	0.08	0.168
2012	190	0.606	0.265	0.161
2012	191	0.622	0.513	0.149
2012	192	0.647	0.807	0.143
2012	193	0.682	1.107	0.143
2012	194	0.729	1.353	0.103
2012	195	0.769	1.372	0.111
2012	196	0.812	1.133	0.102
2012	197	0.864	0.829	0.102
2012	198	0.929	0.118	0.098
2012	199	1.004	-0.01	0.082
2012	200	1.026	-0.322	0.066
2012	201	1.015	-0.332	0.063
2012	202	0.997	-0.308	0.064
2012	203	0.988	-0.126	0.061
2012	204	1.02	1.037	0.056
2012	205	1.03	2.829	0.058
2012	206	1.031	3.474	0.013
2012	207	1.023	3.852	0
2012	208	1.017	4.336	0
2012	209	1.009	4.578	0
2012	210	1	4.663	0
2012	211	0.986	4.758	0
2012	212	0.975	4.869	0
2012	213	0.963	4.933	0
2012	214	0.948	4.864	0
2012	215	0.938	4.777	0
2012	216	0.931	4.729	0
2012	217	0.923	4.683	0
2012	218	0.913	4.696	0
2012	219	0.909	4.672	0
2012	220	0.898	4.544	0
2012	221	0.89	4.508	0
2012	222	0.884	4.443	0
2012	223	0.876	4.428	0
2012	224	0.867	4.376	0
2012	225	0.86	4.375	0
2012	226	0.856	4.457	0
2012	227	0.853	4.599	0
2012	228	0.849	4.816	0
2012	229	0.842	5.07	0
2012	230	0.834	5.263	0
2012	231	0.824	5.406	0
2012	232	0.816	5.584	0
2012	233	0.808	5.678	0
2012	234	0.802	5.741	0
2012	235	0.796	5.853	0
2012	236	0.788	6.041	0
2012	237	0.781	6.241	0
2012	238	0.773	6.383	0
2012	239	0.763	6.422	0
2012	240	0.753	6.353	0
2012	241	0.746	6.233	0
2012	242	0.739	6.149	0
2012	243	0.733	6.124	0
2012	244	0.729	6.085	0
2012	245	0.725	6.212	0
2012	246	0.718	6.213	0
2012	247	0.71	6.191	0
2012	248	0.697	6.353	0
2012	249	0.682	6.466	0
2012	250	0.675	6.258	0
2012	251	0.667	5.817	0
2012	252	0.658	5.311	0
2012	253	0.65	4.974	0
2012	254	0.641	4.793	0
2012	255	0.632	4.696	0
2012	256	0.624	4.671	0
2012	257	0.617	4.596	0
2012	258	0.611	4.387	0
2012	259	0.606	4.144	0
2012	260	0.604	4.016	0
2012	261	0.603	4.235	0
2012	262	0.611	4.649	0
2012	263	0.609	4.638	0
2012	264	0.603	4.478	0
2012	265	0.597	4.388	0
2012	266	0.592	4.285	0
2012	267	0.586	4.239	0
2012	268	0.584	4.402	0
2012	269	0.582	4.298	0
2012	270	0.578	4.11	0.001
2012	271	0.573	3.946	0
2012	272	0.566	3.708	0
2012	273	0.562	3.544	0.001
2012	274	0.558	3.39	0.001
2012	275	0.554	3.216	0.001
2012	276	0.55	3.031	0.004
2012	277	0.548	2.906	0.001
2012	278	0.545	2.83	0.001
2012	279	0.541	2.766	0.001
2012	280	0.538	2.722	0.001
2012	281	0.537	2.649	0.001
2012	282	0.535	2.539	0.001
2012	283	0.532	2.385	0.001
2012	284	0.527	2.172	0.003
2012	285	0.523	1.919	0.006
2012	286	0.52	1.698	0.003
2012	287	0.515	1.529	0.002
2012	288	0.513	1.309	0.002
2012	289	0.513	1.007	0.002
2012	290	0.511	0.715	0
2012	291	0.505	0.575	0.002
2012	292	0.5	0.485	0.003
2012	293	0.495	0.365	0.002
2012	294	0.492	0.162	0.004
2012	295	0.493	-0.159	0.003
2012	296	0.503	-0.412	0.003
2012	297	0.513	-0.441	0.006
2012	298	0.522	-0.315	0.077
2012	299	0.539	-0.124	0.003
2012	300	0.561	-0.014	0.008
2012	301	0.573	0.041	0.011
2012	302	0.591	-0.036	0.006
2012	303	0.6	-0.231	0.014
2012	304	0.597	-0.458	0.01
2012	305	0.583	-0.784	0.01
2012	306	0.579	-0.975	0.01
2012	307	0.576	-1.144	0.018
2012	308	0.558	-1.453	0.013
2012	309	0.541	-1.675	0.018
2012	310	0.515	-1.764	0.131
2012	311	0.511	-1.799	0.069
2012	312	0.528	-1.8	0.302
2012	313	0.539	-1.8	0.336
2012	314	0.545	-1.8	0.386
2012	315	0.537	-1.8	0.386
2012	316	0.527	-1.8	0.514
2012	317	0.517	-1.8	0.573
2012	318	0.508	-1.8	0.714
2012	319	0.501	-1.8	0.743
2012	320	0.491	-1.8	0.743
2012	321	0.481	-1.8	0.822
2012	322	0.471	-1.8	0.877
2012	323	0.462	-1.8	0.947
2012	324	0.453	-1.8	0.959
2012	325	0.443	-1.8	0.972
2012	326	0.433	-1.8	0.975
2012	327	0.423	-1.8	0.964
2012	328	0.415	-1.8	0.985
2012	329	0.407	-1.8	0.98
2012	330	0.398	-1.8	0.984
2012	331	0.391	-1.8	0.992
2012	332	0.382	-1.8	0.995
2012	333	0.37	-1.8	0.908
2012	334	0.357	-1.8	0.895
2012	335	0.34	-1.8	0.945
2012	336	0.325	-1.8	0.967
2012	337	0.312	-1.8	0.984
2012	338	0.298	-1.8	0.975
2012	339	0.288	-1.8	0.984
2012	340	0.279	-1.8	0.976
2012	341	0.272	-1.8	0.962
2012	342	0.265	-1.8	0.969
2012	343	0.261	-1.8	0.97
2012	344	0.257	-1.8	0.981
2012	345	0.252	-1.8	0.967
2012	346	0.249	-1.8	0.953
2012	347	0.246	-1.8	0.958
2012	348	0.243	-1.8	0.96
2012	349	0.241	-1.8	0.967
2012	350	0.238	-1.8	0.97
2012	351	0.235	-1.8	0.98
2012	352	0.233	-1.8	0.969
2012	353	0.23	-1.8	0.994
2012	354	0.228	-1.8	0.955
2012	355	0.225	-1.8	0.904
2012	356	0.222	-1.8	0.92
2012	357	0.22	-1.8	0.929
2012	358	0.217	-1.8	0.885
2012	359	0.214	-1.8	0.837
2012	360	0.21	-1.8	0.806
2012	361	0.208	-1.8	0.818
2012	362	0.206	-1.8	0.871
2012	363	0.204	-1.8	0.91
2012	364	0.202	-1.8	0.942
2012	365	0.2	-1.8	0.962
2013	1	0.199	-1.8	0.975
2013	2	0.197	-1.8	0.966
2013	3	0.195	-1.8	0.95
2013	4	0.193	-1.8	0.96
2013	5	0.191	-1.8	0.958
2013	6	0.189	-1.8	0.953
2013	7	0.187	-1.8	0.956
2013	8	0.185	-1.8	0.969
2013	9	0.183	-1.8	0.995
2013	10	0.181	-1.8	0.996
2013	11	0.179	-1.8	0.989
2013	12	0.177	-1.8	0.99
2013	13	0.176	-1.8	0.986
2013	14	0.175	-1.8	0.95
2013	15	0.173	-1.8	0.895
2013	16	0.17	-1.8	0.885
2013	17	0.167	-1.8	0.947
2013	18	0.165	-1.8	0.972
2013	19	0.163	-1.8	0.963
2013	20	0.161	-1.8	0.968
2013	21	0.16	-1.8	0.968
2013	22	0.16	-1.8	0.961
2013	23	0.16	-1.8	0.953
2013	24	0.16	-1.8	0.954
2013	25	0.159	-1.8	0.958
2013	26	0.158	-1.8	0.962
2013	27	0.156	-1.8	0.967
2013	28	0.154	-1.8	0.979
2013	29	0.152	-1.8	0.977
2013	30	0.151	-1.8	0.981
2013	31	0.149	-1.8	0.981
2013	32	0.148	-1.8	0.98
2013	33	0.146	-1.8	0.987
2013	34	0.145	-1.8	0.986
2013	35	0.144	-1.8	0.968
2013	36	0.142	-1.8	0.974
2013	37	0.141	-1.8	0.975
2013	38	0.14	-1.8	0.979
2013	39	0.138	-1.8	0.983
2013	40	0.137	-1.8	0.985
2013	41	0.136	-1.8	0.987
2013	42	0.136	-1.8	0.978
2013	43	0.134	-1.8	0.987
2013	44	0.133	-1.8	1
2013	45	0.132	-1.8	1
2013	46	0.131	-1.8	0.998
2013	47	0.13	-1.8	0.983
2013	48	0.129	-1.8	0.987
2013	49	0.128	-1.8	0.994
2013	50	0.127	-1.8	0.989
2013	51	0.126	-1.8	0.991
2013	52	0.125	-1.8	0.986
2013	53	0.125	-1.8	0.978
2013	54	0.125	-1.8	0.975
2013	55	0.125	-1.8	0.971
2013	56	0.125	-1.8	0.968
2013	57	0.124	-1.8	0.951
2013	58	0.123	-1.8	0.908
2013	59	0.123	-1.8	0.893
2013	60	0.122	-1.8	0.919
2013	61	0.121	-1.8	0.959
2013	62	0.121	-1.8	0.974
2013	63	0.12	-1.8	0.973
2013	64	0.119	-1.8	0.965
2013	65	0.119	-1.8	0.936
2013	66	0.118	-1.8	0.902
2013	67	0.117	-1.8	0.884
2013	68	0.116	-1.8	0.86
2013	69	0.114	-1.8	0.8
2013	70	0.112	-1.799	0.824
2013	71	0.109	-1.793	0.89
2013	72	0.106	-1.795	0.937
2013	73	0.105	-1.799	0.965
2013	74	0.102	-1.797	0.983
2013	75	0.101	-1.8	0.976
2013	76	0.1	-1.8	0.93
2013	77	0.1	-1.8	0.932
2013	78	0.099	-1.8	0.944
2013	79	0.098	-1.8	0.958
2013	80	0.097	-1.8	0.975
2013	81	0.096	-1.8	0.991
2013	82	0.094	-1.8	0.991
2013	83	0.093	-1.8	0.994
2013	84	0.092	-1.8	0.982
2013	85	0.091	-1.8	0.994
2013	86	0.091	-1.8	0.99
2013	87	0.09	-1.8	0.974
2013	88	0.089	-1.8	0.959
2013	89	0.088	-1.8	0.97
2013	90	0.088	-1.8	0.974
2013	91	0.087	-1.8	0.98
2013	92	0.087	-1.8	0.986
2013	93	0.088	-1.8	0.976
2013	94	0.088	-1.8	0.973
2013	95	0.089	-1.8	0.971
2013	96	0.089	-1.8	0.978
2013	97	0.089	-1.8	0.972
2013	98	0.089	-1.8	0.97
2013	99	0.089	-1.8	0.983
2013	100	0.09	-1.8	0.995
2013	101	0.09	-1.8	0.99
2013	102	0.089	-1.8	0.978
2013	103	0.089	-1.8	0.969
2013	104	0.088	-1.8	0.968
2013	105	0.087	-1.8	0.979
2013	106	0.087	-1.8	0.997
2013	107	0.086	-1.8	1
2013	108	0.086	-1.8	0.999
2013	109	0.085	-1.8	0.998
2013	110	0.084	-1.8	0.996
2013	111	0.083	-1.8	0.991
2013	112	0.083	-1.8	0.977
2013	113	0.082	-1.8	0.935
2013	114	0.081	-1.8	0.92
2013	115	0.081	-1.8	0.913
2013	116	0.08	-1.8	0.95
2013	117	0.08	-1.8	0.976
2013	118	0.08	-1.8	0.977
2013	119	0.08	-1.8	0.957
2013	120	0.08	-1.8	0.991
2013	121	0.079	-1.8	0.971
2013	122	0.08	-1.8	0.975
2013	123	0.08	-1.8	0.981
2013	124	0.081	-1.8	0.995
2013	125	0.081	-1.8	0.998
2013	126	0.081	-1.8	0.996
2013	127	0.081	-1.8	0.995
2013	128	0.081	-1.799	0.976
2013	129	0.081	-1.8	0.95
2013	130	0.08	-1.8	0.97
2013	131	0.08	-1.8	0.951
2013	132	0.08	-1.799	0.95
2013	133	0.08	-1.8	0.95
2013	134	0.08	-1.8	0.958
2013	135	0.08	-1.8	0.925
2013	136	0.079	-1.799	0.922
2013	137	0.079	-1.799	0.91
2013	138	0.079	-1.799	0.887
2013	139	0.079	-1.799	0.911
2013	140	0.079	-1.792	0.911
2013	141	0.079	-1.762	0.886
2013	142	0.079	-1.707	0.849
2013	143	0.08	-1.646	0.823
2013	144	0.082	-1.634	0.742
2013	145	0.085	-1.613	0.338
2013	146	0.088	-1.591	0.732
2013	147	0.092	-1.592	0.479
2013	148	0.095	-1.604	0.411
2013	149	0.098	-1.617	0.661
2013	150	0.102	-1.651	0.615
2013	151	0.105	-1.669	0.653
2013	152	0.109	-1.676	0.445
2013	153	0.114	-1.666	0.375
2013	154	0.119	-1.657	0.292
2013	155	0.123	-1.74	0.271
2013	156	0.126	-1.797	0.453
2013	157	0.132	-1.819	0.595
2013	158	0.139	-1.816	0.427
2013	159	0.146	-1.805	0.291
2013	160	0.152	-1.785	0.293
2013	161	0.159	-1.754	0.276
2013	162	0.169	-1.727	0.211
2013	163	0.179	-1.707	0.199
2013	164	0.189	-1.683	0.216
2013	165	0.198	-1.636	0.219
2013	166	0.208	-1.584	0.179
2013	167	0.219	-1.576	0.22
2013	168	0.231	-1.636	0.207
2013	169	0.242	-1.635	0.25
2013	170	0.253	-1.582	0.263
2013	171	0.264	-1.486	0.273
2013	172	0.278	-1.399	0.258
2013	173	0.295	-1.366	0.231
2013	174	0.311	-1.299	0.263
[truncated: 1,286 more rows]
